# Supplementary material for: Statistical inference of a convergent antibody repertoire response to influenza vaccine
Source: Genome Med. 2016 Jun 3;8:60. doi: 10.1186/s13073-016-0314-z (PMC4891843; doi:10.1186/s13073-016-0314-z)
Supplement: Additional file 4: Table S3. — Literature-curated dataset of flu-targeting Abs. (CSV 25 kb) [file 13073_2016_314_MOESM4_ESM.csv]

Table S3. Literature Curated Dataset of Flu-Targeting Abs.
Ab_ID	IGHV	IGHD	IGHJ	IGLV	IGLJ	IGKV	IGKJ	Study ID
1	IGHV3-21	IGHD4-17	IGHJ4			IGKV3-15	IGKJ4	Wrammert, 2011
2	IGHV3-21	IGHD3-22	IGHJ6			IGKV1-9	IGKJ2	Wrammert, 2011
3	IGHV3-30	IGHD3-10	IGHJ6			IGKV1-5	IGKJ4	Wrammert, 2011
4	IGHV3-11	IGHD5-24	IGHJ4			IGKV3-20	IGKJ1	Wrammert, 2011
5	IGHV3-7	IGHD4-23	IGHJ5			IGKV2-30	IGKJ1	Wrammert, 2011
6	IGHV3-11	IGHD2-2	IGHJ4			IGKV1-9	IGKJ2	Wrammert, 2011
7	IGHV3-23	IGHD3-9	IGHJ3			IGKV3-11	IGKJ4	Wrammert, 2011
8	IGHV3-23	IGHD6-19	IGHJ4			IGKV3-11	IGKJ4	Wrammert, 2011
9	IGHV4-4	IGHD3-3	IGHJ4			IGKV3-20	IGKJ1	Wrammert, 2011
10	IGHV5-51	IGHD3-9	IGHJ4			IGKV4-1	IGKJ3	Wrammert, 2011
11	IGHV4-4	IGHD4-4	IGHJ6			IGKV3-11	IGKJ4	Wrammert, 2011
12	IGHV7-4-1	IGHD2-15	IGHJ4			IGKV1-5	IGKJ1	Wrammert, 2011
13	IGHV7-4-1	IGHD2-2	IGHJ4			IGKV1-5	IGKJ1	Wrammert, 2011
14	IGHV1-18	IGHD2-15	IGHJ4			IGKV2-30	IGKJ1	Wrammert, 2011
15	IGHV4-34	IGHD5-24	IGHJ6			IGKV3-11	IGKJ4	Wrammert, 2011
16	IGHV3-21	IGHD3-22	IGHJ4			IGKV2-28	IGKJ2	Wrammert, 2011
17	IGHV4-31	IGHD4-17	IGHJ3			IGKV4-1	IGKJ2	Wrammert, 2011
18	IGHV4-61	IGHD4-17	IGHJ6			IGKV3-15	IGKJ1	Wrammert, 2011
19	IGHV1-69	IGHD1-1	IGHJ6			IGKV1-33	IGKJ4	Wrammert, 2011
20	IGHV1-69	IGHD2-8	IGHJ3			IGKV1-5	IGKJ1	Wrammert, 2011
21	IGHV4-39	IGHD2-8	IGHJ6			IGKV3-15	IGKJ3	Wrammert, 2011
22	IGHV3-9	IGHD3-10	IGHJ4			IGKV3-15	IGKJ4	Wrammert, 2011
23	IGHV4-b	IGHD5-12	IGHJ4			IGKV2-24	IGKJ5	Wrammert, 2011
24	IGHV1-18	IGHD2-2	IGHJ4			IGKV3-20	IGKJ1	Wrammert, 2011
25	IGHV4-30-4	IGHD4-17	IGHJ3			IGKV1-27	IGKJ4	Wrammert, 2011
26	IGHV1-69	IGHD3-3	IGHJ3			IGKV1-5	IGKJ1	Wrammert, 2011
27	IGHV4-30-4	IGHD3-3	IGHJ6			IGKV1-39	IGKJ1	Wrammert, 2011
28	IGHV1-69	IGHD4-17	IGHJ4			IGKV4-1	IGKJ1	Wrammert, 2011
29	IGHV4-59	IGHD3-10	IGHJ3			IGKV1-39	IGKJ1	Wrammert, 2011
30	IGHV1-18	IGHD1-1	IGHJ3			IGKV1-27	IGKJ2	Wrammert, 2011
31	IGHV1-69	IGHD3-22	IGHJ4			IGKV3-20	IGKJ1	Wrammert, 2011
32	IGHV1-69	IGHD3-10	IGHJ3			IGKV2-28	IGKJ1	Wrammert, 2011
33	IGHV1-69	IGHD5-12	IGHJ4			IGKV3-20	IGKJ3	Wrammert, 2011
34	IGHV1-69	IGHD1-26	IGHJ4			IGKV3-15	IGKJ1	Wrammert, 2011
35	IGHV3-23	IGHD2-15	IGHJ5			IGKV2-28	IGKJ3	Wrammert, 2011
36	IGHV3-21	IGHD6-19	IGHJ4			IGKV3-20	IGKJ1	Wrammert, 2011
37	IGHV5-51	IGHD2-2	IGHJ6			IGKV3-20	IGKJ5	Wrammert, 2011
38	IGHV3-23	IGHD2-15	IGHJ4			IGKV4-1	IGKJ1	Wrammert, 2011
39	IGHV1-69	IGHD1-26	IGHJ3			IGKV3-11	IGKJ4	Wrammert, 2011
40	IGHV3-9	IGHD1-26	IGHJ4			IGKV3-15	IGKJ2	Wrammert, 2011
41	IGHV3-64	IGHD3-3	IGHJ6			IGKV1-39	IGKJ5	Wrammert, 2011
42	IGHV3-33	IGHD6-19	IGHJ4			IGKV3-15	IGKJ1	Wrammert, 2011
43	IGHV3-21	IGHD3-3	IGHJ6			IGKV3-15	IGKJ4	Wrammert, 2011
44	IGHV3-33	IGHD6-19	IGHJ4			IGKV1-39	IGKJ5	Wrammert, 2011
45	IGHV4-28	IGHD6-19	IGHJ4			IGKV1-5	IGKJ1	Wrammert, 2011
46	IGHV3-21	IGHD5-12	IGHJ4			IGKV1-33	IGKJ2	Wrammert, 2011
47	IGHV3-7	IGHD3-16	IGHJ6	IGLV1-40	IGLJ3			Krause, 2011
48	IGHV3-7	IGHD3-22	IGHJ6	IGLV1-40	IGLJ1			Krause, 2011
49	IGHV3-7	IGHD6-13	IGHJ6			IGKV3-20	IGKJ2	Krause, 2011
50	IGHV3-7	IGHD6-13	IGHJ6			IGKV3-20	IGKJ2	Krause, 2011
51	IGHV3-7	IGHD4-17	IGHJ6	IGLV1-40	IGLJ3			Krause, 2011
52	IGHV1-2	NA	IGHJ6	IGLV3-21	IGLJ2			Moody, 2011
53	IGHV1-2	NA	IGHJ6	IGLV3-21	IGLJ2			Moody, 2011
54	IGHV1-2	NA	IGHJ6	IGLV3-21	IGLJ2			Moody, 2011
55	IGHV3-7	NA	IGHJ5	IGLV3-1	IGLJ2			Moody, 2011
56	IGHV3-7	NA	IGHJ5	IGLV3-1	IGLJ2			Moody, 2011
57	IGHV3-9	NA	IGHJ6			IGKV1-33	IGKJ4	Moody, 2011
58	IGHV3-9	NA	IGHJ6			IGKV1-33	IGKJ4	Moody, 2011
59	IGHV3-9	NA	IGHJ6			IGKV1-33	IGKJ4	Moody, 2011
60	IGHV3-15	NA	IGHJ3	IGLV1-40	IGLJ2			Moody, 2011
61	IGHV3-15	NA	IGHJ3	IGLV1-40	IGLJ2			Moody, 2011
62	IGHV3-23	NA	IGHJ3			IGKV3-15	IGKJ4	Moody, 2011
63	IGHV3-23	NA	IGHJ3			IGKV3-15	IGKJ4	Moody, 2011
64	IGHV3-30	NA	IGHJ6			IGKV3-20	IGKJ2	Moody, 2011
65	IGHV3-30	NA	IGHJ6			IGKV3-20	IGKJ2	Moody, 2011
66	IGHV3-30	NA	IGHJ6			IGKV3-20	IGKJ2	Moody, 2011
67	IGHV3-30	NA	IGHJ6	IGLV1-44	IGLJ3			Moody, 2011
68	IGHV3-30	NA	IGHJ6	IGLV1-44	IGLJ3			Moody, 2011
69	IGHV3-30	NA	IGHJ6	IGLV1-44	IGLJ3			Moody, 2011
70	IGHV3-30	NA	IGHJ6	IGLV1-44	IGLJ3			Moody, 2011
71	IGHV3-30	NA	IGHJ6	IGLV1-44	IGLJ3			Moody, 2011
72	IGHV3-30	NA	IGHJ6	IGLV1-44	IGLJ3			Moody, 2011
73	IGHV3-30	NA	IGHJ6	IGLV1-44	IGLJ3			Moody, 2011
74	IGHV3-30	NA	IGHJ6			IGKV1-33	IGKJ4	Moody, 2011
75	IGHV3-30	NA	IGHJ6			IGKV1-33	IGKJ4	Moody, 2011
76	IGHV3-48	NA	IGHJ5	IGLV3-21	IGLJ1			Moody, 2011
77	IGHV3-48	NA	IGHJ5	IGLV3-21	IGLJ1			Moody, 2011
78	IGHV3-49	NA	IGHJ4	IGLV1-51	IGLJ2			Moody, 2011
79	IGHV3-49	NA	IGHJ4	IGLV1-51	IGLJ2			Moody, 2011
80	IGHV3-49	NA	IGHJ4	IGLV1-51	IGLJ2			Moody, 2011
81	IGHV3-49	NA	IGHJ4	IGLV1-51	IGLJ2			Moody, 2011
82	IGHV3-49	NA	IGHJ4	IGLV1-51	IGLJ2			Moody, 2011
83	IGHV3-49	NA	IGHJ4	IGLV1-51	IGLJ2			Moody, 2011
84	IGHV3-49	NA	IGHJ4	IGLV1-51	IGLJ2			Moody, 2011
85	IGHV3-49	NA	IGHJ4	IGLV1-51	IGLJ2			Moody, 2011
86	IGHV3-49	NA	IGHJ4	IGLV1-51	IGLJ2			Moody, 2011
87	IGHV3-49	NA	IGHJ4	IGLV1-51	IGLJ2			Moody, 2011
88	IGHV3-49	NA	IGHJ4	IGLV1-51	IGLJ2			Moody, 2011
89	IGHV4-4	NA	IGHJ6	IGLV3-19	IGLJ2			Moody, 2011
90	IGHV4-4	NA	IGHJ6	IGLV3-19	IGLJ2			Moody, 2011
91	IGHV4-4	NA	IGHJ6	IGLV3-19	IGLJ2			Moody, 2011
92	IGHV4-4	NA	IGHJ6	IGLV3-19	IGLJ2			Moody, 2011
93	IGHV4-4	NA	IGHJ6	IGLV3-19	IGLJ2			Moody, 2011
94	IGHV4-4	NA	IGHJ6	IGLV3-19	IGLJ2			Moody, 2011
95	IGHV4-4	NA	IGHJ6	IGLV3-19	IGLJ2			Moody, 2011
96	IGHV4-4	NA	IGHJ6	IGLV3-19	IGLJ2			Moody, 2011
97	IGHV4-30	NA	IGHJ6			IGKV3-20	IGKJ2	Moody, 2011
98	IGHV4-30	NA	IGHJ6			IGKV3-20	IGKJ2	Moody, 2011
99	IGHV4-30	NA	IGHJ6			IGKV3-20	IGKJ2	Moody, 2011
100	IGHV4-30	NA	IGHJ6			IGKV3-20	IGKJ2	Moody, 2011
101	IGHV4-30	NA	IGHJ6			IGKV3-20	IGKJ3	Moody, 2011
102	IGHV4-59	NA	IGHJ5	IGLV2-14	IGLJ1			Moody, 2011
103	IGHV4-59	NA	IGHJ5	IGLV2-14	IGLJ1			Moody, 2011
104	IGHV4-59	NA	IGHJ6	IGLV1-44	IGLJ2			Moody, 2011
105	IGHV4-59	NA	IGHJ6	IGLV1-44	IGLJ3			Moody, 2011
106	IGHV4-59	NA	IGHJ6	IGLV1-44	IGLJ3			Moody, 2011
107	IGHV4-59	NA	IGHJ6			IGKV1-39	IGKJ2	Moody, 2011
108	IGHV4-59	NA	IGHJ6			IGKV1-39	IGKJ2	Moody, 2011
109	IGHV4-59	NA	IGHJ6			IGKV1-39	IGKJ2	Moody, 2011
110	IGHV4-59	NA	IGHJ6			IGKV1-39	IGKJ2	Moody, 2011
111	IGHV4-59	NA	IGHJ6			IGKV1-39	IGKJ2	Moody, 2011
112	IGHV4-59	NA	IGHJ6			IGKV1-39	IGKJ2	Moody, 2011
113	IGHV4-59	NA	IGHJ6			IGKV1-39	IGKJ2	Moody, 2011
114	IGHV4-59	NA	IGHJ6			IGKV1-39	IGKJ2	Moody, 2011
115	IGHV4-59	NA	IGHJ6			IGKV1-39	IGKJ2	Moody, 2011
116	IGHV4-59	NA	IGHJ6			IGKV1-39	IGKJ2	Moody, 2011
117	IGHV4-59	NA	IGHJ6			IGKV1-39	IGKJ2	Moody, 2011
118	IGHV4-59	NA	IGHJ6			IGKV1-39	IGKJ2	Moody, 2011
119	IGHV4-59	NA	IGHJ6			IGKV1-39	IGKJ2	Moody, 2011
120	IGHV4-59	NA	IGHJ6			IGKV1-39	IGKJ2	Moody, 2011
121	IGHV4-59	NA	IGHJ6			IGKV1-39	IGKJ2	Moody, 2011
122	IGHV4-59	NA	IGHJ6			IGKV1-39	IGKJ2	Moody, 2011
123	IGHV4-59	NA	IGHJ6			IGKV1-39	IGKJ2	Moody, 2011
124	IGHV4-59	NA	IGHJ6			IGKV1-39	IGKJ4	Moody, 2011
125	IGHV4-59	NA	IGHJ6			IGKV1-39	IGKJ4	Moody, 2011
126	IGHV4-59	NA	IGHJ6			IGKV3-20	IGKJ1	Moody, 2011
127	IGHV4-59	NA	IGHJ6			IGKV3-20	IGKJ1	Moody, 2011
128	IGHV4-59	NA	IGHJ6			IGKV3-20	IGKJ1	Moody, 2011
129	IGHV4-59	NA	IGHJ6			IGKV3-20	IGKJ1	Moody, 2011
130	IGHV4-59	NA	IGHJ6			IGKV1-39	IGKJ4	Moody, 2011
131	IGHV4-59	NA	IGHJ6			IGKV1-39	IGKJ4	Moody, 2011
132	IGHV4-59	NA	IGHJ6			IGKV1-17	IGKJ1	Moody, 2011
133	IGHV4-59	NA	IGHJ6			IGKV1-17	IGKJ1	Moody, 2011
134	IGHV4-59	NA	IGHJ6			IGKV1-17	IGKJ1	Moody, 2011
135	IGHV4-59	NA	IGHJ6			IGKV1-39	IGKJ4	Moody, 2011
136	IGHV4-59	NA	IGHJ6			IGKV1-39	IGKJ4	Moody, 2011
137	IGHV4-59	NA	IGHJ6			IGKV1-39	IGKJ4	Moody, 2011
138	IGHV4-59	NA	IGHJ6	IGLV3-21	IGLJ2			Moody, 2011
139	IGHV4-59	NA	IGHJ6	IGLV3-21	IGLJ2			Moody, 2011
140	IGHV4-59	NA	IGHJ6			IGKV1-39	IGKJ3	Moody, 2011
141	IGHV4-59	NA	IGHJ6			IGKV1-39	IGKJ3	Moody, 2011
142	IGHV4-59	NA	IGHJ6			IGKV1-39	IGKJ3	Moody, 2011
143	IGHV4-59	NA	IGHJ6			IGKV1-39	IGKJ3	Moody, 2011
144	IGHV4-59	NA	IGHJ6			IGKV1-39	IGKJ3	Moody, 2011
145	IGHV4-59	NA	IGHJ6			IGKV1-39	IGKJ3	Moody, 2011
146	IGHV4-59	NA	IGHJ6			IGKV1-39	IGKJ3	Moody, 2011
147	IGHV4-59	NA	IGHJ6			IGKV1-39	IGKJ3	Moody, 2011
148	IGHV4-59	NA	IGHJ6			IGKV1-39	IGKJ3	Moody, 2011
149	IGHV4-59	NA	IGHJ6			IGKV1-39	IGKJ3	Moody, 2011
150	IGHV4-59	NA	IGHJ6			IGKV1-39	IGKJ3	Moody, 2011
151	IGHV4-59	NA	IGHJ6			IGKV1-39	IGKJ3	Moody, 2011
152	IGHV4-59	NA	IGHJ6			IGKV1-39	IGKJ3	Moody, 2011
153	IGHV4-59	NA	IGHJ6			IGKV1-39	IGKJ3	Moody, 2011
154	IGHV4-59	NA	IGHJ6			IGKV1-39	IGKJ3	Moody, 2011
155	IGHV4-59	NA	IGHJ6			IGKV1-39	IGKJ3	Moody, 2011
156	IGHV4-59	NA	IGHJ6			IGKV1-39	IGKJ1	Moody, 2011
157	IGHV4-59	NA	IGHJ6			IGKV1-39	IGKJ1	Moody, 2011
158	IGHV4-59	NA	IGHJ6			IGKV1-39	IGKJ1	Moody, 2011
159	IGHV4-59	NA	IGHJ6			IGKV1-39	IGKJ1	Moody, 2011
160	IGHV4-59	NA	IGHJ6			IGKV1-39	IGKJ1	Moody, 2011
161	IGHV4-59	NA	IGHJ6			IGKV3-11	IGKJ4	Moody, 2011
162	IGHV4-59	NA	IGHJ6			IGKV3-11	IGKJ4	Moody, 2011
163	IGHV4-59	NA	IGHJ6			IGKV3-11	IGKJ4	Moody, 2011
164	IGHV4-59	NA	IGHJ6			IGKV3-11	IGKJ4	Moody, 2011
165	IGHV4-59	NA	IGHJ6			IGKV3-11	IGKJ4	Moody, 2011
166	IGHV4-59	NA	IGHJ6			IGKV1-39	IGKJ2	Moody, 2011
167	IGHV4-59	NA	IGHJ6			IGKV1-39	IGKJ2	Moody, 2011
168	IGHV4-59	NA	IGHJ6			IGKV1-39	IGKJ2	Moody, 2011
169	IGHV4-59	NA	IGHJ6			IGKV1-39	IGKJ2	Moody, 2011
170	IGHV4-b	NA	IGHJ6	IGLV7-43	IGLJ3			Moody, 2011
171	IGHV3-7	NA	IGHJ4	IGLV1-44	IGLJ3			Moody, 2011
172	IGHV3-7	NA	IGHJ4	IGLV1-44	IGLJ3			Moody, 2011
173	IGHV3-7	NA	IGHJ4	IGLV1-44	IGLJ3			Moody, 2011
174	IGHV3-7	NA	IGHJ4	IGLV1-44	IGLJ3			Moody, 2011
175	IGHV4-31	NA	IGHJ4	IGLV3-10	IGLJ3			Moody, 2011
176	IGHV1-2	NA	IGHJ4	IGLV3-21	IGLJ2			Moody, 2011
177	IGHV1-2	NA	IGHJ4	IGLV3-21	IGLJ2			Moody, 2011
178	IGHV1-2	NA	IGHJ5			IGKV1-39	IGKJ5	Moody, 2011
179	IGHV1-2	NA	IGHJ5			IGKV1-39	IGKJ5	Moody, 2011
180	IGHV2-5	NA	IGHJ3			IGKV1-17	IGKJ2	Moody, 2011
181	IGHV2-5	NA	IGHJ3			IGKV1-17	IGKJ2	Moody, 2011
182	IGHV2-5	NA	IGHJ3			IGKV1-17	IGKJ2	Moody, 2011
183	IGHV2-5	NA	IGHJ3			IGKV1-17	IGKJ2	Moody, 2011
184	IGHV2-5	NA	IGHJ3			IGKV1-17	IGKJ2	Moody, 2011
185	IGHV2-5	NA	IGHJ3			IGKV1-17	IGKJ2	Moody, 2011
186	IGHV2-5	NA	IGHJ3			IGKV1-17	IGKJ2	Moody, 2011
187	IGHV2-5	NA	IGHJ3			IGKV1-17	IGKJ2	Moody, 2011
188	IGHV3-30	NA	IGHJ2			IGKV1-39	IGKJ1	Moody, 2011
189	IGHV3-30	NA	IGHJ2			IGKV1-39	IGKJ1	Moody, 2011
190	IGHV4-39	NA	IGHJ1			IGKV2-28	IGKJ5	Moody, 2011
191	IGHV4-39	NA	IGHJ1			IGKV2-28	IGKJ5	Moody, 2011
192	IGHV4-39	NA	IGHJ1			IGKV2-28	IGKJ5	Moody, 2011
193	IGHV4-39	NA	IGHJ3			IGKV1-5	IGKJ1	Moody, 2011
194	IGHV4-39	NA	IGHJ3			IGKV1-5	IGKJ1	Moody, 2011
195	IGHV4-39	NA	IGHJ3			IGKV1-5	IGKJ1	Moody, 2011
196	IGHV3-7	NA	IGHJ1	IGLV1-44	IGLJ2			Moody, 2011
197	IGHV3-7	NA	IGHJ1	IGLV1-44	IGLJ2			Moody, 2011
198	IGHV3-7	NA	IGHJ4	IGLV1-44	IGLJ2			Moody, 2011
199	IGHV3-7	NA	IGHJ4	IGLV1-44	IGLJ2			Moody, 2011
200	IGHV3-7	NA	IGHJ4	IGLV1-44	IGLJ2			Moody, 2011
201	IGHV3-7	NA	IGHJ4	IGLV1-44	IGLJ2			Moody, 2011
202	IGHV3-7	NA	IGHJ4	IGLV1-44	IGLJ2			Moody, 2011
203	IGHV3-13	NA	IGHJ6			IGKV3-20	IGKJ4	Moody, 2011
204	IGHV3-13	NA	IGHJ6			IGKV3-20	IGKJ4	Moody, 2011
205	IGHV3-13	NA	IGHJ6			IGKV3-20	IGKJ4	Moody, 2011
206	IGHV3-13	NA	IGHJ6			IGKV3-20	IGKJ4	Moody, 2011
207	IGHV3-13	NA	IGHJ6			IGKV3-20	IGKJ4	Moody, 2011
208	IGHV3-13	NA	IGHJ6			IGKV3-20	IGKJ4	Moody, 2011
209	IGHV3-23	NA	IGHJ3			IGKV1-33	IGKJ5	Moody, 2011
210	IGHV3-23	NA	IGHJ3			IGKV1-33	IGKJ5	Moody, 2011
211	IGHV3-23	NA	IGHJ3			IGKV1-33	IGKJ5	Moody, 2011
212	IGHV3-53	IGHD3-3	IGHJ6	IGLV2-8	IGLJ2			Corti, 2010
213	IGHV1-69	IGHD4-4	IGHJ5			IGKV3-20	IGKJ2	Corti, 2010
214	IGHV3-23	IGHD3-3	IGHJ4	IGLV2-23	IGLJ1			Corti, 2010
215	IGHV1-69	IGHD3-10	IGHJ5			IGKV3-15	IGKJ4	Corti, 2010
216	IGHV3-23	IGHD3-3	IGHJ4	IGLV2-23	IGLJ1			Corti, 2010
217	IGHV1-69	IGHD5-5	IGHJ6	IGLV2-8	IGLJ2			Corti, 2010
218	IGHV1-69	IGHD4-4	IGHJ5			IGKV3-20	IGKJ2	Corti, 2010
219	IGHV3-23	IGHD3-3	IGHJ4	IGLV2-23	IGLJ1			Corti, 2010
220	IGHV1-69	IGHD3-10	IGHJ6			IGKV2-24	IGKJ4	Corti, 2010
221	IGHV1-69	IGHD4-4	IGHJ5			IGKV3-20	IGKJ2	Corti, 2010
222	IGHV3-30	IGHD5-5	IGHJ4			IGKV3-20	IGKJ3	Corti, 2010
223	IGHV1-69	IGHD3-22	IGHJ6			IGKV2D-29	IGKJ4	Corti, 2010
224	IGHV1-69	IGHD1-26	IGHJ4			IGKV3-20	IGKJ1	Corti, 2010
225	IGHV1-69	IGHD2-15	IGHJ6			IGKV3-20	IGKJ3	Corti, 2010
226	IGHV4-39	IGHD3-9	IGHJ4	IGLV1-44	IGLJ3			Corti, 2010
227	IGHV1-69	IGHD1-26	IGHJ1			IGKV3-15	IGKJ2	Corti, 2010
228	IGHV1-69	IGHD3-10	IGHJ5			IGKV2D-29	IGKJ4	Corti, 2010
229	IGHV1-69	IGHD2-8	IGHJ4			IGKV1-33	IGKJ3	Corti, 2010
230	IGHV1-69	IGHD2-15	IGHJ6			IGKV3-20	IGKJ3	Corti, 2010
231	IGHV1-69	IGHD4-23	IGHJ6			IGKV2-14	IGKJ3	Corti, 2010
232	IGHV3-33	IGHD5-12	IGHJ6	IGLV1-44	IGLJ3			Krause, 2012
233	IGHV1�69	IGHD3�16	IGHJ4			IGKV3�15	IGKJ1	Krause, 2012
234	IGHV1�69	IGHD1�26	IGHJ5			IGKV1-33	IGKJ5	Krause, 2012
235	IGHV4�4	IGHD2�21	IGHJ1	IGLV4�69	IGLJ3			Krause, 2012
236	IGHV4�39	IGHD3�10	IGHD4			IGKV1�9	IGKJ4	Krause, 2012
237	IGHV3-30	IGHD3-22	IGHJ5	IGLV1-44	IGLJ2			Yu, 2008
238	IGHV3-30	IGHD3-10	IGHJ5			IGKV3-15	IGKJ1	Yu, 2008
239	IGHV4-30-4	IGHD3-3	IGHJ4	IGLV1-44	IGLJ3			Yu, 2008
240	IGHV2-70	IGHD1-26	IGHJ2	IGLV1-44	IGLJ3			Yu, 2008
241	IGHV2-26	IGHD4-17	IGHJ6	IGLV3-21	IGLJ1			Yu, 2008
242	IGHV1-02	IGHD1-01	IGHJ4	NA	NA	NA	NA	Throsby, 2008
243	IGHV1-02	IGHD5-05	IGHJ4	NA	NA	NA	NA	Throsby, 2008
244	IGHV1-02	IGHD7-27	IGHJ3	NA	NA	NA	NA	Throsby, 2008
245	IGHV1-02	IGHD7-27	IGHJ3	NA	NA	NA	NA	Throsby, 2008
246	IGHV1-18	IGHD6-06	IGHJ6	NA	NA	NA	NA	Throsby, 2008
247	IGHV1-18	IGHD6-06	IGHJ6	NA	NA	NA	NA	Throsby, 2008
248	IGHV1-18	IGHD6-06	IGHJ6	NA	NA	NA	NA	Throsby, 2008
249	IGHV1-18	IGHD6-06	IGHJ6	NA	NA	NA	NA	Throsby, 2008
250	IGHV1-18	IGHD6-06	IGHJ6	NA	NA	NA	NA	Throsby, 2008
251	IGHV1-18	IGHD6-06	IGHJ6	NA	NA	NA	NA	Throsby, 2008
252	IGHV1-18	IGHD6-06	IGHJ6	NA	NA	NA	NA	Throsby, 2008
253	IGHV1-18	IGHD6-06	IGHJ6	NA	NA	NA	NA	Throsby, 2008
254	IGHV1-18	IGHD6-06	IGHJ6	NA	NA	NA	NA	Throsby, 2008
255	IGHV1-18	IGHD6-06	IGHJ6	NA	NA	NA	NA	Throsby, 2008
256	IGHV1-18	IGHD6-06	IGHJ6	NA	NA	NA	NA	Throsby, 2008
257	IGHV1-69	IGHD1-26	IGHJ3	NA	NA	NA	NA	Throsby, 2008
258	IGHV1-69	IGHD1-26	IGHJ1	NA	NA	NA	NA	Throsby, 2008
259	IGHV1-69	IGHD1-26	IGHJ1	NA	NA	NA	NA	Throsby, 2008
260	IGHV1-69	IGHD1-26	IGHJ1	NA	NA	NA	NA	Throsby, 2008
261	IGHV1-69	IGHD1-26	IGHJ1	NA	NA	NA	NA	Throsby, 2008
262	IGHV1-69	IGHD1-26	IGHJ1	NA	NA	NA	NA	Throsby, 2008
263	IGHV1-69	IGHD1-26	IGHJ1	NA	NA	NA	NA	Throsby, 2008
264	IGHV1-69	IGHD1-26	IGHJ1	NA	NA	NA	NA	Throsby, 2008
265	IGHV1-69	IGHD1-26	IGHJ1	NA	NA	NA	NA	Throsby, 2008
266	IGHV1-69	IGHD1-26	IGHJ6	NA	NA	NA	NA	Throsby, 2008
267	IGHV1-69	IGHD2/OR15-2a	IGHJ6	NA	NA	NA	NA	Throsby, 2008
268	IGHV1-69	IGHD2-02	IGHJ6	NA	NA	NA	NA	Throsby, 2008
269	IGHV1-69	IGHD2-02	IGHJ6	NA	NA	NA	NA	Throsby, 2008
270	IGHV1-69	IGHD2-02	IGHJ6	NA	NA	NA	NA	Throsby, 2008
271	IGHV1-69	IGHD2-02	IGHJ6	NA	NA	NA	NA	Throsby, 2008
272	IGHV1-69	IGHD2-02	IGHJ6	NA	NA	NA	NA	Throsby, 2008
273	IGHV1-69	IGHD2-02	IGHJ6	NA	NA	NA	NA	Throsby, 2008
274	IGHV1-69	IGHD2-02	IGHJ6	NA	NA	NA	NA	Throsby, 2008
275	IGHV1-69	IGHD2-02	IGHJ6	NA	NA	NA	NA	Throsby, 2008
276	IGHV1-69	IGHD2-02	IGHJ6	NA	NA	NA	NA	Throsby, 2008
277	IGHV1-69	IGHD2-02	IGHJ6	NA	NA	NA	NA	Throsby, 2008
278	IGHV1-69	IGHD2-02	IGHJ6	NA	NA	NA	NA	Throsby, 2008
279	IGHV1-69	IGHD2-02	IGHJ6	NA	NA	NA	NA	Throsby, 2008
280	IGHV1-69	IGHD2-02	IGHJ6	NA	NA	NA	NA	Throsby, 2008
281	IGHV1-69	IGHD2-02	IGHJ6	NA	NA	NA	NA	Throsby, 2008
282	IGHV1-69	IGHD2-02	IGHJ6	NA	NA	NA	NA	Throsby, 2008
283	IGHV1-69	IGHD2-02	IGHJ6	NA	NA	NA	NA	Throsby, 2008
284	IGHV1-69	IGHD2-02	IGHJ6	NA	NA	NA	NA	Throsby, 2008
285	IGHV1-69	IGHD2-02	IGHJ6	NA	NA	NA	NA	Throsby, 2008
286	IGHV1-69	IGHD2-02	IGHJ6	NA	NA	NA	NA	Throsby, 2008
287	IGHV1-69	IGHD2-02	IGHJ6	NA	NA	NA	NA	Throsby, 2008
288	IGHV1-69	IGHD2-02	IGHJ6	NA	NA	NA	NA	Throsby, 2008
289	IGHV1-69	IGHD2-02	IGHJ6	NA	NA	NA	NA	Throsby, 2008
290	IGHV1-69	IGHD2-02	IGHJ6	NA	NA	NA	NA	Throsby, 2008
291	IGHV1-69	IGHD2-02	IGHJ6	NA	NA	NA	NA	Throsby, 2008
292	IGHV1-69	IGHD2-02	IGHJ6	NA	NA	NA	NA	Throsby, 2008
293	IGHV1-69	IGHD2-02	IGHJ6	NA	NA	NA	NA	Throsby, 2008
294	IGHV1-69	IGHD2-02	IGHJ6	NA	NA	NA	NA	Throsby, 2008
295	IGHV1-69	IGHD2-02	IGHJ6	NA	NA	NA	NA	Throsby, 2008
296	IGHV1-69	IGHD2-02	IGHJ6	NA	NA	NA	NA	Throsby, 2008
297	IGHV1-69	IGHD2-02	IGHJ6	NA	NA	NA	NA	Throsby, 2008
298	IGHV1-69	IGHD2-02	IGHJ6	NA	NA	NA	NA	Throsby, 2008
299	IGHV1-69	IGHD2-02	IGHJ6	NA	NA	NA	NA	Throsby, 2008
300	IGHV1-69	IGHD2-02	IGHJ6	NA	NA	NA	NA	Throsby, 2008
301	IGHV1-69	IGHD2-02	IGHJ6	NA	NA	NA	NA	Throsby, 2008
302	IGHV1-69	IGHD2-02	IGHJ6	NA	NA	NA	NA	Throsby, 2008
303	IGHV1-69	IGHD2-02	IGHJ6	NA	NA	NA	NA	Throsby, 2008
304	IGHV1-69	IGHD2-02	IGHJ6	NA	NA	NA	NA	Throsby, 2008
305	IGHV1-69	IGHD2-02	IGHJ6	NA	NA	NA	NA	Throsby, 2008
306	IGHV1-69	IGHD2-02	IGHJ6	NA	NA	NA	NA	Throsby, 2008
307	IGHV1-69	IGHD2-02	IGHJ6	NA	NA	NA	NA	Throsby, 2008
308	IGHV1-69	IGHD2-02	IGHJ6	NA	NA	NA	NA	Throsby, 2008
309	IGHV1-69	IGHD2-02	IGHJ6	NA	NA	NA	NA	Throsby, 2008
310	IGHV1-69	IGHD2-15	IGHJ6	NA	NA	NA	NA	Throsby, 2008
311	IGHV1-69	IGHD3-03	IGHJ4	NA	NA	NA	NA	Throsby, 2008
312	IGHV1-69	IGHD3-03	IGHJ4	NA	NA	NA	NA	Throsby, 2008
313	IGHV1-69	IGHD3-10	IGHJ4	NA	NA	NA	NA	Throsby, 2008
314	IGHV1-69	IGHD3-10	IGHJ5	NA	NA	NA	NA	Throsby, 2008
315	IGHV1-69	IGHD3-22	IGHJ1	NA	NA	NA	NA	Throsby, 2008
316	IGHV1-69	IGHD3-22	IGHJ1	NA	NA	NA	NA	Throsby, 2008
317	IGHV1-69	IGHD3-22	IGHJ1	NA	NA	NA	NA	Throsby, 2008
318	IGHV1-69	IGHD3-22	IGHJ1	NA	NA	NA	NA	Throsby, 2008
319	IGHV1-69	IGHD3-22	IGHJ1	NA	NA	NA	NA	Throsby, 2008
320	IGHV1-69	IGHD3-22	IGHJ1	NA	NA	NA	NA	Throsby, 2008
321	IGHV1-69	IGHD3-22	IGHJ1	NA	NA	NA	NA	Throsby, 2008
322	IGHV1-69	IGHD3-22	IGHJ1	NA	NA	NA	NA	Throsby, 2008
323	IGHV1-69	IGHD3-22	IGHJ1	NA	NA	NA	NA	Throsby, 2008
324	IGHV1-69	IGHD3-22	IGHJ1	NA	NA	NA	NA	Throsby, 2008
325	IGHV1-69	IGHD3-22	IGHJ1	NA	NA	NA	NA	Throsby, 2008
326	IGHV1-69	IGHD3-22	IGHJ1	NA	NA	NA	NA	Throsby, 2008
327	IGHV1-69	IGHD3-22	IGHJ1	NA	NA	NA	NA	Throsby, 2008
328	IGHV1-69	IGHD3-22	IGHJ1	NA	NA	NA	NA	Throsby, 2008
329	IGHV1-69	IGHD3-22	IGHJ1	NA	NA	NA	NA	Throsby, 2008
330	IGHV1-69	IGHD3-22	IGHJ1	NA	NA	NA	NA	Throsby, 2008
331	IGHV1-69	IGHD3-22	IGHJ1	NA	NA	NA	NA	Throsby, 2008
332	IGHV1-69	IGHD3-22	IGHJ1	NA	NA	NA	NA	Throsby, 2008
333	IGHV1-69	IGHD3-22	IGHJ4	NA	NA	NA	NA	Throsby, 2008
334	IGHV1-69	IGHD3-22	IGHJ5	NA	NA	NA	NA	Throsby, 2008
335	IGHV1-69	IGHD4-04	IGHJ6	NA	NA	NA	NA	Throsby, 2008
336	IGHV1-69	IGHD4-04	IGHJ6	NA	NA	NA	NA	Throsby, 2008
337	IGHV1-69	IGHD4-04	IGHJ6	NA	NA	NA	NA	Throsby, 2008
338	IGHV1-69	IGHD4-04	IGHJ6	NA	NA	NA	NA	Throsby, 2008
339	IGHV1-69	IGHD4-04	IGHJ6	NA	NA	NA	NA	Throsby, 2008
340	IGHV1-69	IGHD4-04	IGHJ6	NA	NA	NA	NA	Throsby, 2008
341	IGHV1-69	IGHD6-25	IGHJ4	NA	NA	NA	NA	Throsby, 2008
342	IGHV3-07	IGHD3-16	IGHJ1	NA	NA	NA	NA	Throsby, 2008
343	IGHV3-09	IGHD5-05	IGHJ4	NA	NA	NA	NA	Throsby, 2008
344	IGHV3-09	IGHD5-05	IGHJ4	NA	NA	NA	NA	Throsby, 2008
345	IGHV3-09	IGHD5-05	IGHJ4	NA	NA	NA	NA	Throsby, 2008
346	IGHV3-21	IGHD1-26	IGHJ4	NA	NA	NA	NA	Throsby, 2008
347	IGHV3-21	IGHD2-08	IGHJ4	NA	NA	NA	NA	Throsby, 2008
348	IGHV3-21	IGHD2-08	IGHJ4	NA	NA	NA	NA	Throsby, 2008
349	IGHV3-21	IGHD2-08	IGHJ4	NA	NA	NA	NA	Throsby, 2008
350	IGHV3-21	IGHD2-08	IGHJ4	NA	NA	NA	NA	Throsby, 2008
351	IGHV3-21	IGHD2-08	IGHJ4	NA	NA	NA	NA	Throsby, 2008
352	IGHV3-21	IGHD2-08	IGHJ4	NA	NA	NA	NA	Throsby, 2008
353	IGHV3-21	IGHD2-08	IGHJ4	NA	NA	NA	NA	Throsby, 2008
354	IGHV3-21	IGHD2-08	IGHJ4	NA	NA	NA	NA	Throsby, 2008
355	IGHV3-21	IGHD2-08	IGHJ4	NA	NA	NA	NA	Throsby, 2008
356	IGHV3-21	IGHD2-08	IGHJ4	NA	NA	NA	NA	Throsby, 2008
357	IGHV3-21	IGHD2-08	IGHJ4	NA	NA	NA	NA	Throsby, 2008
358	IGHV3-21	IGHD2-08	IGHJ4	NA	NA	NA	NA	Throsby, 2008
359	IGHV3-21	IGHD2-08	IGHJ4	NA	NA	NA	NA	Throsby, 2008
360	IGHV3-21	IGHD2-08	IGHJ4	NA	NA	NA	NA	Throsby, 2008
361	IGHV3-21	IGHD2-08	IGHJ4	NA	NA	NA	NA	Throsby, 2008
362	IGHV3-21	IGHD2-08	IGHJ4	NA	NA	NA	NA	Throsby, 2008
363	IGHV3-21	IGHD2-08	IGHJ4	NA	NA	NA	NA	Throsby, 2008
364	IGHV3-21	IGHD2-08	IGHJ4	NA	NA	NA	NA	Throsby, 2008
365	IGHV3-21	IGHD2-08	IGHJ4	NA	NA	NA	NA	Throsby, 2008
366	IGHV3-21	IGHD2-08	IGHJ4	NA	NA	NA	NA	Throsby, 2008
367	IGHV3-21	IGHD2-08	IGHJ4	NA	NA	NA	NA	Throsby, 2008
368	IGHV3-21	IGHD2-08	IGHJ4	NA	NA	NA	NA	Throsby, 2008
369	IGHV3-21	IGHD2-08	IGHJ4	NA	NA	NA	NA	Throsby, 2008
370	IGHV3-21	IGHD2-08	IGHJ4	NA	NA	NA	NA	Throsby, 2008
371	IGHV3-21	IGHD2-08	IGHJ4	NA	NA	NA	NA	Throsby, 2008
372	IGHV3-21	IGHD2-08	IGHJ4	NA	NA	NA	NA	Throsby, 2008
373	IGHV3-21	IGHD2-08	IGHJ4	NA	NA	NA	NA	Throsby, 2008
374	IGHV3-21	IGHD2-08	IGHJ4	NA	NA	NA	NA	Throsby, 2008
375	IGHV3-21	IGHD2-08	IGHJ4	NA	NA	NA	NA	Throsby, 2008
376	IGHV3-21	IGHD2-08	IGHJ4	NA	NA	NA	NA	Throsby, 2008
377	IGHV3-21	IGHD2-08	IGHJ4	NA	NA	NA	NA	Throsby, 2008
378	IGHV3-21	IGHD3-10	IGHJ4	NA	NA	NA	NA	Throsby, 2008
379	IGHV3-21	IGHD3-10	IGHJ4	NA	NA	NA	NA	Throsby, 2008
380	IGHV3-23	IGHD1-26	IGHJ4	NA	NA	NA	NA	Throsby, 2008
381	IGHV3-23	IGHD3-03	IGHJ5	NA	NA	NA	NA	Throsby, 2008
382	IGHV3-23	IGHD3-10	IGHJ4	NA	NA	NA	NA	Throsby, 2008
383	IGHV3-23	IGHD3-10	IGHJ4	NA	NA	NA	NA	Throsby, 2008
384	IGHV3-23	IGHD3-10	IGHJ4	NA	NA	NA	NA	Throsby, 2008
385	IGHV3-23	IGHD3-10	IGHJ4	NA	NA	NA	NA	Throsby, 2008
386	IGHV3-23	IGHD3-10	IGHJ4	NA	NA	NA	NA	Throsby, 2008
387	IGHV3-23	IGHD3-10	IGHJ4	NA	NA	NA	NA	Throsby, 2008
388	IGHV3-23	IGHD3-10	IGHJ4	NA	NA	NA	NA	Throsby, 2008
389	IGHV3-23	IGHD4-17	IGHJ4	NA	NA	NA	NA	Throsby, 2008
390	IGHV3-23	IGHD4-17	IGHJ4	NA	NA	NA	NA	Throsby, 2008
391	IGHV3-23	IGHD4-17	IGHJ4	NA	NA	NA	NA	Throsby, 2008
392	IGHV3-23	IGHD4-17	IGHJ4	NA	NA	NA	NA	Throsby, 2008
393	IGHV3-23	IGHD4-17	IGHJ4	NA	NA	NA	NA	Throsby, 2008
394	IGHV3-23	IGHD4-17	IGHJ4	NA	NA	NA	NA	Throsby, 2008
395	IGHV3-23	IGHD4-17	IGHJ4	NA	NA	NA	NA	Throsby, 2008
396	IGHV3-23	IGHD4-17	IGHJ4	NA	NA	NA	NA	Throsby, 2008
397	IGHV3-23	IGHD4-17	IGHJ4	NA	NA	NA	NA	Throsby, 2008
398	IGHV3-23	IGHD5-24	IGHJ5	NA	NA	NA	NA	Throsby, 2008
399	IGHV3-23	IGHD6-06	IGHJ4	NA	NA	NA	NA	Throsby, 2008
400	IGHV3-23	IGHD6-13	IGHJ3	NA	NA	NA	NA	Throsby, 2008
401	IGHV3-23	IGHD6-13	IGHJ3	NA	NA	NA	NA	Throsby, 2008
402	IGHV3-23	IGHD6-13	IGHJ3	NA	NA	NA	NA	Throsby, 2008
403	IGHV3-23	IGHD6-13	IGHJ3	NA	NA	NA	NA	Throsby, 2008
404	IGHV3-23	IGHD6-13	IGHJ3	NA	NA	NA	NA	Throsby, 2008
405	IGHV3-23	IGHD6-13	IGHJ3	NA	NA	NA	NA	Throsby, 2008
406	IGHV3-23	IGHD6-13	IGHJ3	NA	NA	NA	NA	Throsby, 2008
407	IGHV3-23	IGHD6-19	IGHJ4	NA	NA	NA	NA	Throsby, 2008
408	IGHV3-23	IGHD6-19	IGHJ4	NA	NA	NA	NA	Throsby, 2008
409	IGHV3-23	IGHD6-19	IGHJ4	NA	NA	NA	NA	Throsby, 2008
410	IGHV3-23	IGHD6-19	IGHJ4	NA	NA	NA	NA	Throsby, 2008
411	IGHV3-23	IGHD6-19	IGHJ4	NA	NA	NA	NA	Throsby, 2008
412	IGHV3-23	IGHD6-19	IGHJ4	NA	NA	NA	NA	Throsby, 2008
413	IGHV3-23	IGHD6-19	IGHJ4	NA	NA	NA	NA	Throsby, 2008
414	IGHV3-23	IGHD6-19	IGHJ4	NA	NA	NA	NA	Throsby, 2008
415	IGHV3-23	IGHD6-19	IGHJ4	NA	NA	NA	NA	Throsby, 2008
416	IGHV3-48	IGHD3-09	IGHJ4	NA	NA	NA	NA	Throsby, 2008
417	IGHV3-48	IGHD5-12	IGHJ4	NA	NA	NA	NA	Throsby, 2008
418	IGHV3-48	IGHD5-12	IGHJ4	NA	NA	NA	NA	Throsby, 2008
419	IGHV3-48	IGHD5-12	IGHJ4	NA	NA	NA	NA	Throsby, 2008
420	IGHV3-48	IGHD5-12	IGHJ4	NA	NA	NA	NA	Throsby, 2008
421	IGHV3-48	IGHD5-12	IGHJ4	NA	NA	NA	NA	Throsby, 2008
422	IGHV3-48	IGHD7-27	IGHJ2	NA	NA	NA	NA	Throsby, 2008
423	IGHV4-34	IGHD3-03	IGHJ6	NA	NA	NA	NA	Throsby, 2008
424	IGHV4-34	IGHD4-17	IGHJ4	NA	NA	NA	NA	Throsby, 2008
425	IGHV4-34	IGHD5-05	IGHJ6	NA	NA	NA	NA	Throsby, 2008
426	IGHV4-34	IGHD5-05	IGHJ6	NA	NA	NA	NA	Throsby, 2008
427	IGHV4-34	IGHD5-05	IGHJ6	NA	NA	NA	NA	Throsby, 2008
428	IGHV4-34	IGHD5-05	IGHJ6	NA	NA	NA	NA	Throsby, 2008
429	IGHV4-39	IGHD3-10	IGHJ6	NA	NA	NA	NA	Throsby, 2008
430	IGHV4-39	IGHD3-10	IGHJ6	NA	NA	NA	NA	Throsby, 2008
431	IGHV4-39	IGHD3-10	IGHJ6	NA	NA	NA	NA	Throsby, 2008
432	IGHV4-39	IGHD3-10	IGHJ6	NA	NA	NA	NA	Throsby, 2008
433	IGHV4-39	IGHD3-10	IGHJ6	NA	NA	NA	NA	Throsby, 2008
434	IGHV4-39	IGHD3-10	IGHJ6	NA	NA	NA	NA	Throsby, 2008
435	IGHV4-39	IGHD3-10	IGHJ6	NA	NA	NA	NA	Throsby, 2008
436	IGHV4-39	IGHD3-10	IGHJ6	NA	NA	NA	NA	Throsby, 2008
437	IGHV4-39	IGHD3-10	IGHJ6	NA	NA	NA	NA	Throsby, 2008
438	IGHV4-39	IGHD3-10	IGHJ6	NA	NA	NA	NA	Throsby, 2008
439	IGHV4-39	IGHD3-10	IGHJ6	NA	NA	NA	NA	Throsby, 2008
440	IGHV4-39	IGHD3-10	IGHJ6	NA	NA	NA	NA	Throsby, 2008
441	IGHV4-39	IGHD3-10	IGHJ6	NA	NA	NA	NA	Throsby, 2008
442	IGHV4-39	IGHD3-10	IGHJ6	NA	NA	NA	NA	Throsby, 2008
443	IGHV4-39	IGHD3-10	IGHJ6	NA	NA	NA	NA	Throsby, 2008
444	IGHV4-39	IGHD3-10	IGHJ6	NA	NA	NA	NA	Throsby, 2008
445	IGHV4-39	IGHD3-10	IGHJ6	NA	NA	NA	NA	Throsby, 2008
446	IGHV4-39	IGHD3-10	IGHJ6	NA	NA	NA	NA	Throsby, 2008
447	IGHV4-39	IGHD3-10	IGHJ6	NA	NA	NA	NA	Throsby, 2008
448	IGHV4-39	IGHD3-10	IGHJ6	NA	NA	NA	NA	Throsby, 2008
449	IGHV4-39	IGHD3-10	IGHJ6	NA	NA	NA	NA	Throsby, 2008
450	IGHV4-39	IGHD3-10	IGHJ6	NA	NA	NA	NA	Throsby, 2008
451	IGHV4-39	IGHD3-10	IGHJ6	NA	NA	NA	NA	Throsby, 2008
452	IGHV4-39	IGHD3-10	IGHJ6	NA	NA	NA	NA	Throsby, 2008
453	IGHV4-39	IGHD3-10	IGHJ6	NA	NA	NA	NA	Throsby, 2008
454	IGHV4-39	IGHD3-10	IGHJ6	NA	NA	NA	NA	Throsby, 2008
455	IGHV4-39	IGHD3-10	IGHJ6	NA	NA	NA	NA	Throsby, 2008
456	IGHV4-39	IGHD3-10	IGHJ6	NA	NA	NA	NA	Throsby, 2008
457	IGHV4-39	IGHD3-10	IGHJ6	NA	NA	NA	NA	Throsby, 2008
458	IGHV4-59	IGHD5-24	IGHJ5	NA	NA	NA	NA	Throsby, 2008
459	IGHV4-59	IGHD5-24	IGHJ5	NA	NA	NA	NA	Throsby, 2008
460	IGHV5-51	IGHD4-17	IGHJ6	NA	NA	NA	NA	Throsby, 2008
461	IGHV5-51	IGHD4-17	IGHJ6	NA	NA	NA	NA	Throsby, 2008
462	IGHV5-51	IGHD4-17	IGHJ6	NA	NA	NA	NA	Throsby, 2008
463	IGHV5-51	IGHD4-23	IGHJ5	NA	NA	NA	NA	Throsby, 2008
464	IGHV5-51	IGHD5-24	IGHJ5	NA	NA	NA	NA	Throsby, 2008
