# Supplementary material for: Statistical inference of a convergent antibody repertoire response to influenza vaccine
Source: Genome Med. 2016 Jun 3;8:60. doi: 10.1186/s13073-016-0314-z (PMC4891843; doi:10.1186/s13073-016-0314-z)
Supplement: Additional file 5: Table S4. — P values for FPCA-based test. (CSV 19 kb) [file 13073_2016_314_MOESM5_ESM.csv]

Table S4. P Values for FPCA Based Test.
V Gene Heavy:
Gene Name	Lit. Ab Freq.	Combined All	Combined B cell	Combined PBMC	B Cell Patient 1	B Cell Patient 2	B Cell Patient 3	B Cell Patient 4	B Cell Patient 5	PBMC Patient 1	PBMC Patient 2	PBMC Patient 3	PBMC Patient 4	PBMC Patient 5
IGHV3-23	0.103448276	0	1.08E-14	1.14E-14	1.54E-05	4.55E-05	0.005296875	0.000107692	0.000153846	1.79E-05	6.35E-05	0.003754386	1.67E-05	0.000925926
IGHV1-69	0.237068966	0	5.04E-14	2.33E-15	0.000432836	0.002909091	0.00028125	6.15E-05	1.54E-05	0.001107143	1.59E-05	0.000175439	1.67E-05	0.000222222
IGHV3-30	0.038793103	0	7.19E-13	1.24E-13	0.001537313	0.001545455	0.00025	0.000692308	1.54E-05	0.000821429	0.000253968	0.000736842	0.000316667	1.85E-05
IGHV3-7	0.043103448	0	1.15E-12	3.89E-15	0.000208955	0.007924242	1.54E-05	0.000107692	0.003892308	7.14E-05	0.000301587	1.54E-05	5.00E-05	0.001203704
IGHV4-61	0.002155172	0	1.16E-12	8.11E-12	0.001328358	7.58E-05	0.02834375	3.08E-05	0.000123077	0.003	6.35E-05	0.024192982	3.33E-05	0.000611111
IGHV4-31	0.004310345	0	1.78E-12	5.06E-12	0.001104478	0.004242424	0.0015625	3.08E-05	7.69E-05	0.002642857	0.001412698	0.002403509	1.67E-05	0.00037037
IGHV3-48	0.019396552	0	2.36E-12	4.64E-14	0.000328358	0.000409091	0.0001875	0.000969231	0.000969231	8.93E-05	0.000301587	0.000877193	5.00E-05	0.000259259
IGHV4-59	0.153017241	0	2.77E-12	1.22E-14	0.000119403	0.000136364	0.019296875	4.62E-05	0.001953846	0.000178571	1.54E-05	0.018140351	1.54E-05	9.26E-05
IGHV3-11	0.004310345	0	3.14E-12	5.24E-14	0.000373134	0.000742424	0.00025	0.000153846	0.003061538	0.000160714	0.001	0.001175439	5.00E-05	3.70E-05
IGHV3-30-3	0	0	4.71E-11	4.24E-11	0.00219403	0.01130303	0.00153125	0.001153846	1.54E-05	0.001107143	0.00415873	0.002508772	0.0002	0.000259259
IGHV3-33	0.006465517	0	1.08E-10	2.41E-11	0.107134328	0.017666667	0.000546875	0.000107692	1.54E-05	0.039589286	0.001190476	0.000842105	0.000216667	3.70E-05
IGHV3-66	0	2.22E-16	2.53E-09	3.98E-09	0.000328358	0.003030303	0.00290625	0.0006	0.035784615	0.000232143	0.006365079	0.008789474	0.00075	0.010685185
IGHV3-15	0.004310345	1.67E-15	1.68E-08	4.86E-09	0.056328358	0.290560606	0.00190625	0.001138462	1.54E-05	0.500071429	0.007380952	0.003385965	0.000566667	1.85E-05
IGHV4-30-4	0.006465517	3.22E-15	2.33E-08	6.70E-09	0.009985075	0.00719697	0.002296875	1.54E-05	0.315046154	0.006089286	0.001619048	0.004140351	1.67E-05	0.278888889
IGHV4-4	0.023706897	2.28E-13	2.02E-06	5.71E-09	0.063074627	0.000348485	0.2653125	0.000184615	0.144	0.076785714	3.17E-05	0.159842105	0.00095	0.000425926
IGHV5-51	0.015086207	4.21E-13	1.33E-08	1.66E-06	0.018014925	0.001545455	0.13125	0.007446154	1.54E-05	0.48525	0.010936508	0.052842105	0.011766667	3.70E-05
IGHV1-18	0.030172414	6.19E-13	1.21E-06	2.76E-08	0.50241791	0.001651515	0.001828125	0.000892308	0.061923077	0.420517857	0.000126984	0.002964912	0.02075	0.000296296
IGHV3-74	0	2.60E-12	1.23E-06	1.21E-07	0.39480597	0.003712121	0.00040625	0.0052	0.027615385	0.018285714	0.002269841	0.001105263	0.003866667	0.030740741
IGHV3-53	0.002155172	3.25E-12	5.60E-07	3.36E-07	0.036447761	0.000166667	0.218703125	0.002815385	0.008938462	0.320035714	6.35E-05	0.190964912	0.00635	0.000740741
IGHV2-70	0.002155172	4.47E-12	1.44E-07	1.79E-06	0.001537313	0.001272727	0.150046875	0.297492308	7.69E-05	0.023357143	0.000190476	0.154526316	0.752783333	0.000259259
IGHV1-3	0	4.74E-11	5.15E-07	5.71E-06	0.12419403	0.011818182	0.00109375	0.007369231	0.002553846	0.073178571	0.01752381	0.002070175	0.002633333	0.077814815
IGHV6-1	0	7.25E-10	1.60E-05	3.09E-06	0.001223881	0.050106061	0.1674375	0.022753846	0.008230769	0.000535714	0.005285714	0.050614035	0.028516667	0.063222222
IGHV1-46	0	9.05E-10	1.74E-05	3.58E-06	0.223	0.008984848	0.16484375	0.000292308	0.022015385	0.150303571	0.00031746	0.212017544	0.000183333	0.166740741
IGHV1-2	0.023706897	1.20E-09	5.16E-06	1.62E-05	0.593641791	0.005984848	0.2215	0.019861538	3.08E-05	0.357267857	0.000571429	0.295649123	0.083	0.000388889
IGHV4-39	0.081896552	1.26E-09	9.39E-06	9.42E-06	0.503298507	0.001272727	0.475203125	1.54E-05	0.213030769	0.356803571	0.005587302	0.30554386	1.54E-05	0.106981481
IGHV3-21	0.086206897	1.52E-09	2.24E-05	4.75E-06	0.346179104	0.000181818	0.08134375	0.028538462	0.019907692	0.06575	6.35E-05	0.029105263	0.065966667	0.054240741
IGHV4-34	0.015086207	2.28E-09	1.03E-05	1.59E-05	0.115313433	0.000681818	0.164140625	0.008323077	0.010353846	0.461321429	7.94E-05	0.197877193	0.244766667	0.001074074
IGHV4-30-2	0	1.36E-08	8.60E-06	0.000118331	0.018268657	0.083893939	0.227015625	0.000153846	0.016753846	0.027446429	0.303825397	0.116964912	0.001266667	0.018981481
IGHV1-8	0	2.07E-08	1.15E-05	0.000136774	0.66819403	1.54E-05	0.384796875	0.065030769	0.004984615	0.499285714	1.54E-05	0.415491228	0.194266667	0.045481481
IGHV5-a	0	4.74E-08	0.000459068	7.78E-06	0.104940299	0.001	0.465546875	0.257861538	0.010676923	0.32325	0.002873016	0.422894737	0.036333333	5.56E-05
IGHV4-b	0.004310345	3.46E-06	5.31E-05	0.005632221	0.018985075	0.007075758	0.807234375	0.464553846	0.000169231	0.087535714	0.337952381	0.819	0.894166667	0.000185185
IGHV3-73	0	6.39E-06	0.000187355	0.003310078	0.268537313	0.591469697	0.126734375	0.000461538	0.004538462	0.605732143	0.614015873	0.130175439	0.001266667	0.031111111
IGHV2-5	0.017241379	1.09E-05	0.000263672	0.004132899	0.02919403	0.005060606	0.31921875	0.166123077	0.008353846	0.173732143	0.000365079	0.172631579	0.4246	0.558740741
IGHV3-64	0.002155172	0.000105406	0.019885963	0.000575331	0.33719403	0.010863636	0.26234375	0.470169231	0.055753846	0.046339286	0.02447619	0.222719298	0.623433333	0.001148148
IGHV3-9	0.017241379	0.000147592	0.002604255	0.007026933	0.515298507	0.545030303	0.01246875	0.031492308	0.012430769	0.739357143	0.55252381	0.029070175	0.012716667	0.03637037
IGHV3-13	0.012931034	0.000163282	0.002443001	0.008305347	0.172089552	0.000257576	0.36740625	0.389861538	0.1978	0.46925	9.52E-05	0.42045614	0.565666667	0.6565
IGHV3-49	0.023706897	0.000178912	0.000513348	0.0366745	0.221880597	0.323954545	0.3321875	0.141276923	4.62E-05	0.74875	0.186507937	0.277245614	0.608733333	0.002740741
IGHV3-20	0	0.014107269	0.041700821	0.065378103	0.85219403	0.497212121	0.018609375	0.044907692	0.223492308	0.676660714	0.64647619	0.031877193	0.026283333	0.447796296
IGHV4-28	0.002155172	0.066663183	0.049664644	0.293705712	0.13541791	0.06569697	0.48190625	0.054630769	0.447030769	0.096910714	0.291952381	0.671666667	0.160583333	0.865888889
IGHV1/OR15-1	0	0.091045622	0.128976337	0.184693688	0.608343284	0.007878788	0.485890625	0.591	0.385030769	0.422125	0.08047619	0.342122807	0.760533333	0.116888889
IGHV3-NL1	0	0.114037741	0.17322467	0.181717112	0.529208955	0.071848485	0.3355625	0.388569231	0.1844	0.447535714	0.025396825	0.301877193	0.385783333	0.756611111
IGHV3-43	0	0.193594349	0.272598907	0.222625923	0.68958209	0.640378788	0.13084375	0.0868	0.449646154	0.790642857	0.434460317	0.129035088	0.180733333	0.185925926
IGHV1-f	0	0.251765622	0.150921784	0.506037408	0.096955224	0.075121212	0.612359375	0.684430769	0.231338462	0.286607143	0.183095238	0.606122807	0.700683333	0.434
IGHV7-4-1	0.004310345	0.418236669	0.54149108	0.302522326	0.551865672	0.833454545	0.56946875	0.842892308	0.052861538	0.862160714	0.87284127	0.647964912	0.685533333	0.008425926
IGHV3-72	0	0.694617495	0.480687378	0.744212962	0.220940299	0.568469697	0.596125	0.349815385	0.321938462	0.572553571	0.650984127	0.761192982	0.4223	0.278592593
IGHV3-16	0	0.79240148	0.662615849	0.71952298	0.218373134	0.519787879	0.4450625	0.576907692	0.747230769	0.403053571	0.346460317	0.54154386	0.436583333	0.886462963
IGHV1-24	0	0.956640288	0.906579362	0.831092366	0.64519403	0.686030303	0.63975	0.735230769	0.444384615	0.779107143	0.769825397	0.705438596	0.882833333	0.146685185
IGHV1-58	0	0.976302131	0.802017894	0.972002805	0.659626866	0.238954545	0.694234375	0.649661538	0.647892308	0.848464286	0.455619048	0.914052632	0.641483333	0.827092593
IGHV4/OR15-8	0	0.992300526	0.928946656	0.965020556	0.620552239	0.766257576	0.7321875	0.587876923	0.548676923	0.804946429	0.728015873	0.705017544	0.756466667	0.539574074
IGHV1-45	0	0.994132961	0.896459707	0.987750025	0.707164179	0.298242424	0.71753125	0.760676923	0.742184615	0.953767857	0.49352381	0.704719298	0.808116667	0.970333333
IGHV3/OR16-10	0	0.994192528	0.928507573	0.975755444	0.636238806	0.717560606	0.518890625	0.601769231	0.784538462	0.939875	0.829492063	0.600982456	0.5812	0.733944444
IGHV3-38	0	0.99999823	0.998937011	0.999566993	0.92738806	0.717181818	0.915640625	0.854553846	0.907907692	0.893446429	0.702126984	0.957508772	0.917483333	0.983444444
V Gene Lambda:
Gene Name	Lit. Ab Freq.	Combined All	Combined B cell	Combined PBMC	B Cell Patient 1	B Cell Patient 2	B Cell Patient 3	B Cell Patient 4	B Cell Patient 5	PBMC Patient 1	PBMC Patient 2	PBMC Patient 3	PBMC Patient 4	PBMC Patient 5
IGLV1-44	0.361111111	0	3.33E-16	1.32E-14	1.54E-05	0.012470588	1.54E-05	3.03E-05	1.54E-05	3.13E-05	0.676580645	1.54E-05	1.54E-05	1.54E-05
IGLV3-21	0.138888889	0	1.60E-13	4.73E-13	1.54E-05	0.050294118	0.003333333	3.03E-05	1.54E-05	0.00021875	0.027903226	0.00275	1.54E-05	1.54E-05
IGLV1-40	0.069444444	0	2.89E-12	1.36E-12	2.94E-05	0.295764706	0.002363636	1.54E-05	9.38E-05	3.13E-05	0.061774194	0.00125	1.54E-05	0.000344828
IGLV3-1	0.027777778	0	1.65E-11	2.22E-12	0.000911765	1.54E-05	0.005393939	0.012545455	0.00021875	0.0006875	1.54E-05	0.005125	0.026516129	1.54E-05
IGLV1-36	0	0	7.99E-10	3.05E-09	0.023029412	0.057382353	0.000181818	3.03E-05	0.00228125	0.0263125	0.665935484	0.0001875	1.54E-05	0.001517241
IGLV2-14	0.027777778	1.67E-15	2.10E-09	3.67E-08	0.020676471	0.033176471	0.002242424	0.002121212	1.54E-05	0.0256875	0.552935484	0.002375	0.002612903	1.54E-05
IGLV3-25	0	1.18E-14	4.55E-08	1.29E-08	0.005352941	0.001294118	0.106090909	0.154090909	1.54E-05	0.0044375	0.000354839	0.06909375	0.241322581	1.54E-05
IGLV2-11	0	2.18E-10	1.17E-05	1.22E-06	0.093235294	0.016	0.004272727	0.504454545	0.00040625	0.105125	0.038774194	0.0030625	0.438516129	1.54E-05
IGLV3-10	0.013888889	2.52E-10	3.60E-05	4.40E-07	0.079794118	0.157	0.084787879	0.078909091	6.25E-05	0.0428125	0.014580645	0.0551875	0.047354839	1.54E-05
IGLV7-46	0	2.12E-08	0.000150886	1.07E-05	0.406970588	5.88E-05	0.186424242	0.033515152	0.2136875	0.19075	1.54E-05	0.11865625	0.047451613	0.070827586
IGLV3-9	0	5.43E-08	0.000172688	2.51E-05	0.247617647	0.179558824	0.567363636	0.000181818	0.00828125	0.23128125	0.520612903	0.55325	1.54E-05	0.003275862
IGLV1-41	0	2.22E-07	0.000405482	4.63E-05	0.425058824	0.008529412	0.000484848	0.175575758	0.370625	0.29334375	0.003064516	0.00134375	0.131032258	0.04537931
IGLV2-8	0.027777778	0.002159893	0.045565086	0.007054016	0.112	0.019029412	0.863515152	0.13430303	0.3688125	0.70903125	0.005709677	0.44253125	0.214387097	0.01437931
IGLV2-23	0.041666667	0.004705426	0.018211578	0.043381722	0.1795	0.402441176	0.140606061	0.837818182	0.00259375	0.78290625	0.526516129	0.082875	0.753096774	0.003275862
IGLV3-19	0.111111111	0.018681342	0.017124776	0.189573522	0.094705882	0.4065	0.630515152	0.167969697	0.0049375	0.84059375	0.103322581	0.20796875	0.468	0.128517241
IGLV1-51	0.152777778	0.041962372	0.112651895	0.084732159	0.571382353	0.359117647	0.005090909	0.601515152	0.66225	0.71878125	0.257741935	0.006	0.736806452	0.309862069
IGLV10-54	0	0.0652462	0.107977798	0.148371994	0.306117647	0.719647059	0.00269697	0.734090909	0.885375	0.632625	0.557354839	0.00325	0.640548387	0.932241379
IGLV4-69	0.013888889	0.07530279	0.100074902	0.187611555	0.570147059	0.217294118	0.498090909	0.094454545	0.058	0.36184375	0.082580645	0.39934375	0.839096774	0.106344828
IGLV5-45	0	0.100817877	0.260509813	0.099742067	0.352882353	0.151294118	0.301242424	0.378090909	0.3373125	0.34578125	0.503064516	0.37896875	0.807967742	0.006310345
IGLV2-18	0	0.140216457	0.412895319	0.086018402	0.322882353	0.205294118	0.286848485	0.51169697	0.5901875	0.5011875	0.17083871	0.278875	0.312806452	0.034862069
IGLV9-49	0	0.449595409	0.529869227	0.349002704	0.444470588	0.6035	0.155333333	0.630939394	0.417625	0.4175625	0.744193548	0.14971875	0.607129032	0.136931034
IGLV8-61	0	0.453620598	0.180598948	0.79533206	0.208382353	0.403794118	0.284848485	0.129818182	0.31809375	0.7844375	0.417612903	0.3814375	0.44583871	0.795448276
IGLV4-60	0	0.726844725	0.648329187	0.625515331	0.495764706	0.552911765	0.489121212	0.415151515	0.36359375	0.36640625	0.202967742	0.47696875	0.806709677	0.629275862
IGLV5-39	0	0.955491534	0.923971795	0.802043453	0.852235294	0.6005	0.593060606	0.570151515	0.62	0.5884375	0.341483871	0.61925	0.63	0.58762069
IGLV5-52	0	0.971637719	0.96498899	0.794702388	0.791558824	0.458058824	0.812272727	0.768424242	0.7448125	0.73175	0.578451613	0.7380625	0.353645161	0.399655172
IGLV3-27	0	0.99608628	0.949756574	0.975624469	0.669382353	0.440176471	0.734909091	0.776242424	0.82725	0.76775	0.444709677	0.7515	0.832935484	0.933
IGLV3-12	0	0.999661761	0.998282086	0.968590619	0.851823529	0.909735294	0.753333333	0.959757576	0.77271875	0.62934375	0.969677419	0.73371875	0.751258065	0.528241379
IGLV1-47	0	0.999868013	0.992923445	0.994531809	0.878794118	0.719705882	0.543212121	0.957030303	0.94065625	0.9570625	0.869967742	0.54246875	0.871935484	0.843862069
IGLV1-50	0	0.99998396	0.996584003	0.998762884	0.6945	0.900147059	0.845939394	0.755666667	0.9356875	0.792625	0.903354839	0.95671875	0.918806452	0.731103448
V Gene Kappa:
Gene Name	Lit. Ab Freq.	Combined All	Combined B cell	Combined PBMC	B Cell Patient 1	B Cell Patient 2	B Cell Patient 3	B Cell Patient 4	B Cell Patient 5	PBMC Patient 1	PBMC Patient 2	PBMC Patient 3	PBMC Patient 4	PBMC Patient 5
IGKV1-33	0.071005917	0	1.11E-15	1.27E-11	1.54E-05	0.003744681	1.54E-05	0.000367347	1.54E-05	0.000644444	0.005652174	6.67E-05	0.002386364	0.000268293
IGKV3-20	0.201183432	0	1.55E-15	0	0.007714286	0.000255319	1.54E-05	1.54E-05	1.54E-05	8.89E-05	2.17E-05	1.54E-05	1.54E-05	1.54E-05
IGKV2D-30	0	0	1.89E-15	4.79E-14	0.005530612	0.000468085	1.54E-05	1.54E-05	1.54E-05	0.012333333	2.17E-05	0.000177778	0.000136364	4.88E-05
IGKV3-11	0.059171598	0	1.73E-14	1.11E-16	0.000183673	0.000510638	1.54E-05	1.54E-05	0.004680851	4.44E-05	2.17E-05	0.000177778	1.54E-05	0.000219512
IGKV1-9	0.017751479	0	4.96E-14	7.92E-09	1.54E-05	0.000510638	0.001808511	1.54E-05	0.001510638	0.002177778	0.001021739	0.001733333	0.001181818	0.050414634
IGKV1-5	0.053254438	0	2.37E-12	2.22E-16	0.240571429	2.13E-05	1.54E-05	2.04E-05	0.014787234	0.000111111	1.54E-05	1.54E-05	0.000522727	4.88E-05
IGKV1-12	0	0	3.67E-11	3.20E-09	0.139693878	0.001914894	0.008042553	1.54E-05	1.54E-05	0.018933333	0.045413043	0.012177778	4.55E-05	0.000170732
IGKV1D-39	0	0	1.26E-09	9.71E-10	0.005326531	0.134382979	0.001404255	1.54E-05	0.001808511	6.67E-05	0.380086957	0.001733333	6.82E-05	0.006926829
IGKV3D-15	0	0	2.28E-08	1.70E-12	0.373244898	0.004702128	0.001404255	0.000102041	0.003106383	0.000355556	0.000173913	0.001666667	6.82E-05	0.002341463
IGKV1-27	0.01183432	1.22E-15	2.47E-09	2.26E-08	0.004163265	0.011617021	0.022234043	1.54E-05	0.003638298	0.0092	0.001347826	0.0078	0.000840909	0.009512195
IGKV3-NL1	0	1.53E-14	5.90E-07	1.23E-09	0.240632653	0.005404255	0.012382979	0.000142857	0.015446809	0.001244444	0.00226087	0.008488889	0.005181818	0.000219512
IGKV3-7	0	2.10E-14	3.12E-07	3.30E-09	0.233285714	0.007808511	0.005765957	0.000183673	0.008659574	0.002177778	0.011347826	0.004511111	0.001818182	0.000414634
IGKV1D-8	0	9.34E-14	1.25E-07	3.95E-08	0.040102041	2.13E-05	0.074702128	0.000326531	0.271978723	0.015466667	2.17E-05	0.009244444	0.007977273	0.059634146
IGKV2-24	0.01183432	1.19E-12	1.55E-05	3.75E-09	0.427530612	0.000638298	0.003170213	0.156326531	0.013617021	0.058777778	2.17E-05	0.002533333	0.051409091	0.000585366
IGKV1-13	0	1.32E-12	1.64E-08	4.26E-06	0.348	0.000319149	0.015170213	0.000102041	0.003106383	0.037133333	0.002956522	0.012177778	0.005090909	0.056
IGKV2D-28	0	4.24E-12	5.71E-07	4.35E-07	0.032265306	0.059212766	0.009319149	0.001061224	0.001808511	0.002444444	0.02176087	0.009177778	0.021	0.002414634
IGKV4-1	0.023668639	4.42E-12	7.36E-06	3.30E-08	0.121877551	0.020531915	0.03412766	0.002755102	0.003148936	0.000533333	0.000391304	0.005533333	0.003022727	0.344243902
IGKV1-6	0	2.36E-11	4.73E-07	3.04E-06	0.020346939	0.000468085	0.005255319	0.001816327	0.301085106	0.2546	0.001478261	0.005088889	0.001613636	0.081902439
IGKV3-NL4	0	3.20E-06	0.000234146	0.001321149	0.326510204	0.019531915	0.075702128	0.000326531	0.356212766	0.1216	0.110173913	0.144533333	0.004	0.070439024
IGKV2-29	0	1.73E-05	0.002534734	0.000734123	0.678285714	0.001468085	0.203021277	0.044040816	0.148361702	0.3324	0.000217391	0.062355556	0.606931818	0.091170732
IGKV1D-17	0	4.28E-05	0.001269753	0.003834135	0.084122449	0.131914894	0.098787234	0.006469388	0.07293617	0.375422222	0.006652174	0.142	0.212159091	0.031097561
IGKV2-40	0	8.09E-05	0.010686499	0.0008581	0.262428571	0.052276596	0.404382979	0.023632653	0.076638298	0.041422222	0.034021739	0.265644444	0.044181818	0.018536585
IGKV1/OR2-0	0	0.000147033	0.000862497	0.019391694	0.108306122	0.212425532	0.075468085	0.002489796	0.071404255	0.062555556	0.126913043	0.079955556	0.058181818	0.656731707
IGKV1-16	0	0.000744369	0.004732465	0.021738557	0.668142857	2.13E-05	0.57793617	0.676714286	0.564744681	0.4966	0.00326087	0.474022222	0.197159091	0.190439024
IGKV3/OR2-268	0	0.002132778	0.014079394	0.023650034	0.650571429	0.004851064	0.412659574	0.017734694	0.651702128	0.742511111	0.003065217	0.334444444	0.062522727	0.688341463
IGKV1D-12	0	0.003463059	0.006532117	0.078579667	0.021795918	0.165148936	0.141446809	0.041408163	0.234787234	0.150911111	0.247913043	0.206555556	0.046136364	0.626268293
IGKV6D-21	0	0.012358685	0.020295727	0.109000178	0.118632653	0.316042553	0.180829787	0.146653061	0.02612766	0.229777778	0.134586957	0.177	0.253363636	0.283097561
IGKV1-8	0	0.054055743	0.029126985	0.351826551	0.048	0.03687234	0.434234043	0.165061224	0.355510638	0.118377778	0.392130435	0.587466667	0.528409091	0.273390244
IGKV3D-11	0	0.056730436	0.057865539	0.220734333	0.419367347	0.492	0.241851064	0.004693878	0.57306383	0.384622222	0.492391304	0.260933333	0.051659091	0.573585366
IGKV1D-16	0	0.088763204	0.110186452	0.207270886	0.022591837	0.553234043	0.745021277	0.41255102	0.104170213	0.313688889	0.845021739	0.821333333	0.908363636	0.006536585
IGKV5-2	0	0.131554797	0.148310809	0.249472403	0.375	0.044276596	0.225744681	0.691734694	0.263723404	0.525044444	0.031434783	0.628088889	0.663795455	0.272585366
IGKV1-NL1	0	0.170418777	0.252481295	0.204559573	0.510734694	0.104319149	0.469659574	0.230265306	0.333659574	0.338777778	0.052695652	0.442088889	0.983636364	0.162268293
IGKV1-39	0.337278107	0.443458483	0.331873253	0.542025656	0.756081633	0.862957447	0.396489362	0.033918367	0.393531915	0.7326	0.921021739	0.537933333	0.0525	0.614170732
IGKV2D-29	0.01183432	0.460710444	0.191478227	0.785542151	0.393693878	0.109468085	0.499914894	0.076510204	0.671914894	0.8602	0.269521739	0.411533333	0.482136364	0.911073171
IGKV1-17	0.065088757	0.513684421	0.465936254	0.493545747	0.611897959	0.315255319	0.220255319	0.407632653	0.448851064	0.768088889	0.195891304	0.173133333	0.42475	0.817292683
IGKV2-30	0.01183432	0.902239829	0.780626	0.816625446	0.660204082	0.507617021	0.434510638	0.487857143	0.573829787	0.778777778	0.489326087	0.314244444	0.988318182	0.424097561
IGKV1-37	0	0.975813167	0.822569885	0.962699945	0.489081633	0.817914894	0.420425532	0.391367347	0.790276596	0.883933333	0.785326087	0.400844444	0.630318182	0.93097561
IGKV2D-26	0	0.995035698	0.972185122	0.943492141	0.755979592	0.685829787	0.834468085	0.555469388	0.782425532	0.819222222	0.718956522	0.660511111	0.496818182	0.671512195
IGKV1D-13	0	0.997388656	0.976041414	0.965211145	0.788857143	0.694042553	0.811723404	0.681183673	0.663595745	0.722288889	0.612826087	0.704311111	0.668409091	0.811463415
