# Supplementary material for: Statistical inference of a convergent antibody repertoire response to influenza vaccine
Source: Genome Med. 2016 Jun 3;8:60. doi: 10.1186/s13073-016-0314-z (PMC4891843; doi:10.1186/s13073-016-0314-z)
Supplement: Additional file 6: Table S5. — TIV-responding genes for each patient, B cell data. (CSV 3 kb) [file 13073_2016_314_MOESM6_ESM.csv]

Table S5. TIV-Targeting Genes For Each Patient, B Cell Data.
V Gene Heavy:
Gene Name	Patient 1	Patient 2	Patient 3	Patient 4	Patient 5	SGS (sum)
IGHV1-69	1	1	1	1	1	5
IGHV3-11	1	1	1	1	1	5
IGHV3-23	1	1	1	1	1	5
IGHV3-30	1	1	1	1	1	5
IGHV3-30-3	1	1	1	1	1	5
IGHV3-48	1	1	1	1	1	5
IGHV3-7	1	1	1	1	1	5
IGHV4-31	1	1	1	1	1	5
IGHV1-3	0	1	1	1	1	4
IGHV3-33	0	1	1	1	1	4
IGHV3-66	1	1	1	1	0	4
IGHV4-30-4	1	1	1	1	0	4
IGHV4-59	1	1	0	1	1	4
IGHV4-61	1	1	0	1	1	4
IGHV1-18	0	1	1	1	0	3
IGHV1-2	0	1	0	1	1	3
IGHV1-46	0	1	0	1	1	3
IGHV2-70	1	1	0	0	1	3
IGHV3-15	0	0	1	1	1	3
IGHV3-53	0	1	0	1	1	3
IGHV3-74	0	1	1	1	0	3
IGHV4-34	0	1	0	1	1	3
IGHV5-51	0	1	0	1	1	3
IGHV1-8	0	1	0	0	1	2
IGHV2-5	0	1	0	0	1	2
IGHV3-21	0	1	0	0	1	2
IGHV3-73	0	0	0	1	1	2
IGHV3-9	0	0	1	0	1	2
IGHV4-30-2	0	0	0	1	1	2
IGHV4-39	0	1	0	1	0	2
IGHV4-4	0	1	0	1	0	2
IGHV4-b	0	1	0	0	1	2
IGHV5-a	0	1	0	0	1	2
IGHV6-1	1	0	0	0	1	2
IGHV1/OR15-1	0	1	0	0	0	1
IGHV3-13	0	1	0	0	0	1
IGHV3-49	0	0	0	0	1	1
IGHV3-64	0	1	0	0	0	1
IGHV1-24	0	0	0	0	0	0
IGHV1-45	0	0	0	0	0	0
IGHV1-58	0	0	0	0	0	0
IGHV1-c	0	0	0	0	0	0
IGHV1-f	0	0	0	0	0	0
IGHV1/OR15-5	0	0	0	0	0	0
IGHV1/OR15-9	0	0	0	0	0	0
IGHV1/OR21-1	0	0	0	0	0	0
IGHV2-26	0	0	0	0	0	0
IGHV2/OR16-5	0	0	0	0	0	0
IGHV3-16	0	0	0	0	0	0
IGHV3-20	0	0	0	0	0	0
IGHV3-25	0	0	0	0	0	0
IGHV3-35	0	0	0	0	0	0
IGHV3-38	0	0	0	0	0	0
IGHV3-43	0	0	0	0	0	0
IGHV3-72	0	0	0	0	0	0
IGHV3-NL1	0	0	0	0	0	0
IGHV3-d	0	0	0	0	0	0
IGHV3/OR15-7	0	0	0	0	0	0
IGHV3/OR16-10	0	0	0	0	0	0
IGHV3/OR16-12	0	0	0	0	0	0
IGHV3/OR16-13	0	0	0	0	0	0
IGHV3/OR16-6	0	0	0	0	0	0
IGHV3/OR16-8	0	0	0	0	0	0
IGHV3/OR16-9	0	0	0	0	0	0
IGHV4-28	0	0	0	0	0	0
IGHV4/OR15-8	0	0	0	0	0	0
IGHV7-4-1	0	0	0	0	0	0
IGHV7-81	0	0	0	0	0	0
V Gene Lambda:
Gene Name	Patient 1	Patient 2	Patient 3	Patient 4	Patient 5	SGS (sum)
IGLV1-40	1	0	1	1	1	4
IGLV1-44	1	0	1	1	1	4
IGLV3-1	1	1	1	0	1	4
IGLV3-21	1	0	1	1	1	4
IGLV1-36	0	0	1	1	1	3
IGLV2-14	0	0	1	1	1	3
IGLV3-25	1	1	0	0	1	3
IGLV2-11	0	0	1	0	1	2
IGLV3-9	0	0	0	1	1	2
IGLV1-41	0	0	1	0	0	1
IGLV1-51	0	0	1	0	0	1
IGLV10-54	0	0	1	0	0	1
IGLV2-23	0	0	0	0	1	1
IGLV3-10	0	0	0	0	1	1
IGLV3-19	0	0	0	0	1	1
IGLV7-46	0	1	0	0	0	1
IGLV1-47	0	0	0	0	0	0
IGLV1-50	0	0	0	0	0	0
IGLV11-55	0	0	0	0	0	0
IGLV2-18	0	0	0	0	0	0
IGLV2-33	0	0	0	0	0	0
IGLV2-8	0	0	0	0	0	0
IGLV3-12	0	0	0	0	0	0
IGLV3-22	0	0	0	0	0	0
IGLV3-27	0	0	0	0	0	0
IGLV4-60	0	0	0	0	0	0
IGLV4-69	0	0	0	0	0	0
IGLV5-37	0	0	0	0	0	0
IGLV5-39	0	0	0	0	0	0
IGLV5-45	0	0	0	0	0	0
IGLV5-52	0	0	0	0	0	0
IGLV6-57	0	0	0	0	0	0
IGLV8-61	0	0	0	0	0	0
IGLV9-49	0	0	0	0	0	0
V Gene Kappa:
Gene Name	Patient 1	Patient 2	Patient 3	Patient 4	Patient 5	SGS (sum)
IGKV1-33	1	1	1	1	1	5
IGKV1-9	1	1	1	1	1	5
IGKV2D-30	1	1	1	1	1	5
IGKV3-11	1	1	1	1	1	5
IGKV1-12	0	1	1	1	1	4
IGKV1-13	0	1	1	1	1	4
IGKV1-27	1	1	0	1	1	4
IGKV1-5	0	1	1	1	1	4
IGKV1D-39	1	0	1	1	1	4
IGKV3-20	0	1	1	1	1	4
IGKV3-7	0	1	1	1	1	4
IGKV3-NL1	0	1	1	1	1	4
IGKV3D-15	0	1	1	1	1	4
IGKV1-6	0	1	1	1	0	3
IGKV2-24	0	1	1	0	1	3
IGKV2D-28	0	0	1	1	1	3
IGKV4-1	0	1	0	1	1	3
IGKV1D-8	0	1	0	1	0	2
IGKV3-NL4	0	1	0	1	0	2
IGKV3/OR2-268	0	1	0	1	0	2
IGKV1-16	0	1	0	0	0	1
IGKV1/OR2-0	0	0	0	1	0	1
IGKV1D-17	0	0	0	1	0	1
IGKV2-29	0	1	0	0	0	1
IGKV3D-11	0	0	0	1	0	1
IGKV1-17	0	0	0	0	0	0
IGKV1-37	0	0	0	0	0	0
IGKV1-39	0	0	0	0	0	0
IGKV1-8	0	0	0	0	0	0
IGKV1-NL1	0	0	0	0	0	0
IGKV1/OR2-108	0	0	0	0	0	0
IGKV1D-12	0	0	0	0	0	0
IGKV1D-13	0	0	0	0	0	0
IGKV1D-16	0	0	0	0	0	0
IGKV1D-33	0	0	0	0	0	0
IGKV1D-37	0	0	0	0	0	0
IGKV1D-42	0	0	0	0	0	0
IGKV1D-43	0	0	0	0	0	0
IGKV2-28	0	0	0	0	0	0
IGKV2-30	0	0	0	0	0	0
IGKV2-40	0	0	0	0	0	0
IGKV2D-24	0	0	0	0	0	0
IGKV2D-26	0	0	0	0	0	0
IGKV2D-29	0	0	0	0	0	0
IGKV3-15	0	0	0	0	0	0
IGKV3-NL2	0	0	0	0	0	0
IGKV3-NL3	0	0	0	0	0	0
IGKV3-NL5	0	0	0	0	0	0
IGKV3D-20	0	0	0	0	0	0
IGKV5-2	0	0	0	0	0	0
IGKV6D-21	0	0	0	0	0	0
