# Supplementary material for: Statistical inference of a convergent antibody repertoire response to influenza vaccine
Source: Genome Med. 2016 Jun 3;8:60. doi: 10.1186/s13073-016-0314-z (PMC4891843; doi:10.1186/s13073-016-0314-z)
Supplement: Additional file 9: Table S7. — Results for individual gene test for convergence, B cell data. (CSV 5 kb) [file 13073_2016_314_MOESM9_ESM.csv]

V Gene Heavy:
Gene Name	P Value	Obs. SGS	Mode Null Dstrb. SGS	Sum of Day 0 Freqs.
IGHV4-30-4	0.008724089	4	1	0.067215277
IGHV4-31	0.008751721	5	2	0.11947561
IGHV3-11	0.009209563	5	2	0.116121744
IGHV3-66	0.010256862	4	1	0.056965791
IGHV3-30-3	0.014241204	5	2	0.127294449
IGHV1-3	0.015421861	4	1	0.083020323
IGHV3-7	0.020794033	5	2	0.146681435
IGHV1-69	0.056186073	5	3	0.196670391
IGHV3-9	0.074673221	2	0	0.023766303
IGHV3-53	0.10313968	3	1	0.066998353
IGHV3-48	0.106748146	5	3	0.243122065
IGHV2-70	0.120976333	3	1	0.067175237
IGHV4-61	0.134442392	4	2	0.135146499
IGHV3-33	0.163686508	4	2	0.147291678
IGHV3-73	0.164479412	2	0	0.034773151
IGHV1-46	0.187243501	3	1	0.083429739
IGHV1-8	0.192064108	2	1	0.041490365
IGHV3-15	0.222495208	3	2	0.094770574
IGHV4-b	0.233623716	2	1	0.044606144
IGHV4-59	0.234034579	4	3	0.175236842
IGHV1-2	0.243232675	3	2	0.106718377
IGHV4-30-2	0.343133553	2	1	0.06589785
IGHV1/OR15-1	0.373093069	1	0	0.019779932
IGHV3-30	0.44367635	5	5	0.427547883
IGHV1-18	0.44734773	3	2	0.141407705
IGHV3-74	0.465538763	3	2	0.14677604
IGHV6-1	0.481827591	2	1	0.083691796
IGHV3-13	0.487480344	1	0	0.035128609
IGHV4-39	0.540224248	2	2	0.091679713
IGHV3-23	0.617211938	5	5	0.559447123
IGHV5-a	0.632512039	2	2	0.104810352
IGHV4-34	0.716016994	3	3	0.210065592
IGHV5-51	0.730321595	3	3	0.216235868
IGHV3-64	0.73405998	1	1	0.054541775
IGHV2-5	0.753952189	2	2	0.13343331
IGHV3-49	0.774273094	1	1	0.062551888
IGHV3-21	0.834372375	2	2	0.156122753
IGHV4-4	0.889482948	2	3	0.175595098
IGHV1-24	1	0	0	0.002592115
IGHV1-45	1	0	0	0.001340725
IGHV1-58	1	0	0	0.003472573
IGHV1-c	1	0	0	0.000160604
IGHV1-f	1	0	0	0.014454194
IGHV1/OR15-5	1	0	0	0.000335854
IGHV1/OR15-9	1	0	0	0.000101021
IGHV1/OR21-1	1	0	0	0.000175448
IGHV2-26	1	0	0	0.000130717
IGHV2/OR16-5	1	0	0	0.00036731
IGHV3-16	1	0	0	0.004960602
IGHV3-20	1	0	0	0.01870948
IGHV3-25	1	0	0	0
IGHV3-35	1	0	0	0
IGHV3-38	1	0	0	0.000367128
IGHV3-43	1	0	0	0.016919036
IGHV3-72	1	0	0	0.023133315
IGHV3-NL1	1	0	0	0.01628816
IGHV3-d	1	0	0	3.28E-05
IGHV3/OR15-7	1	0	0	0.000157392
IGHV3/OR16-10	1	0	0	0.001665185
IGHV3/OR16-12	1	0	0	0
IGHV3/OR16-13	1	0	0	0.002600326
IGHV3/OR16-6	1	0	0	0
IGHV3/OR16-8	1	0	0	0.00010743
IGHV3/OR16-9	1	0	0	3.75E-05
IGHV4-28	1	0	0	0.017888836
IGHV4/OR15-8	1	0	0	0.001740792
IGHV7-4-1	1	0	0	0.009577868
IGHV7-81	1	0	0	0
V Gene Lambda:
Gene Name	P Value	Obs. SGS	Mode Null Dstrb. SGS	Sum of Day 0 Freqs.
IGLV1-36	0.045530048	3	1	0.149028086
IGLV3-25	0.046625542	3	1	0.171087802
IGLV3-9	0.054438519	2	0	0.0529437
IGLV1-44	0.064441621	4	2	0.347288225
IGLV3-1	0.070776728	4	2	0.361245021
IGLV3-21	0.073686795	4	2	0.379157273
IGLV1-40	0.094476303	4	2	0.395042146
IGLV10-54	0.190778756	1	0	0.032455698
IGLV1-51	0.201357649	1	0	0.030070765
IGLV2-23	0.525943671	1	0	0.109984254
IGLV3-10	0.533111684	1	0	0.122117157
IGLV7-46	0.543329543	1	0	0.109274992
IGLV1-41	0.714584154	1	1	0.168253705
IGLV2-11	0.843028002	2	3	0.492985808
IGLV3-19	0.918238152	1	2	0.295869395
IGLV2-14	0.960698453	3	4	1.219071213
IGLV1-47	1	0	0	0.000566514
IGLV1-50	1	0	0	0.000182454
IGLV11-55	1	0	0	3.69E-05
IGLV2-18	1	0	0	0.049945296
IGLV2-33	1	0	0	5.99E-05
IGLV2-8	1	0	1	0.176585413
IGLV3-12	1	0	0	0.00219951
IGLV3-22	1	0	0	0.00031387
IGLV3-27	1	0	0	0.003295102
IGLV4-60	1	0	0	0.036136334
IGLV4-69	1	0	1	0.116370968
IGLV5-37	1	0	0	0.001608355
IGLV5-39	1	0	0	0.009836204
IGLV5-45	1	0	0	0.0451082
IGLV5-52	1	0	0	0.002086643
IGLV6-57	1	0	0	0.000319796
IGLV8-61	1	0	0	0.09624582
IGLV9-49	1	0	0	0.023227434
V Gene Kappa:
Gene Name	P Value	Obs. SGS	Mode Null Dstrb. SGS	Sum of Day 0 Freqs.
IGKV1-9	0.001318049	5	1	0.116860626
IGKV1-33	0.004558861	5	2	0.148732778
IGKV2D-30	0.004709367	5	2	0.155752895
IGKV3/OR2-268	0.007957829	2	0	0.011196368
IGKV3-NL1	0.025756958	4	1	0.113941828
IGKV1-13	0.038057319	4	2	0.135133417
IGKV1-27	0.042231812	4	2	0.138623407
IGKV3-7	0.050190394	4	2	0.141313509
IGKV3-11	0.081220853	5	3	0.329093388
IGKV2-24	0.084578693	3	1	0.091113874
IGKV1-12	0.097574203	4	2	0.181364608
IGKV1D-39	0.115019273	4	2	0.253153201
IGKV3-NL4	0.127356254	2	0	0.043816652
IGKV1-6	0.15160545	3	1	0.123855898
IGKV2D-28	0.187263217	3	1	0.127902781
IGKV3D-11	0.232313022	1	0	0.016580112
IGKV1D-8	0.308131512	2	1	0.082254188
IGKV3D-15	0.314017326	4	3	0.313371035
IGKV1/OR2-0	0.403094129	1	0	0.032706027
IGKV1D-17	0.477235837	1	0	0.043143424
IGKV1-16	0.492116025	1	0	0.038310568
IGKV2-29	0.71642283	1	1	0.071251815
IGKV4-1	0.87466386	3	4	0.4347708
IGKV1-5	0.897150011	4	4	0.7253491
IGKV3-20	0.946763389	4	5	0.862437839
IGKV1-17	1	0	0	0.010156528
IGKV1-37	1	0	0	0.003044761
IGKV1-39	1	0	0	0.005585893
IGKV1-8	1	0	0	0.012646112
IGKV1-NL1	1	0	0	0.012958177
IGKV1/OR2-108	1	0	0	0.00019178
IGKV1D-12	1	0	0	0.029775966
IGKV1D-13	1	0	0	0.001613052
IGKV1D-16	1	0	0	0.043245213
IGKV1D-33	1	0	0	0
IGKV1D-37	1	0	0	0
IGKV1D-42	1	0	0	0
IGKV1D-43	1	0	0	0.000123025
IGKV2-28	1	0	0	0.000713987
IGKV2-30	1	0	0	0.002527195
IGKV2-40	1	0	0	0.02516635
IGKV2D-24	1	0	0	0.000584798
IGKV2D-26	1	0	0	0.004408577
IGKV2D-29	1	0	0	0.018749944
IGKV3-15	1	0	0	0.00010445
IGKV3-NL2	1	0	0	0.002733569
IGKV3-NL3	1	0	0	0.002536172
IGKV3-NL5	1	0	0	0.000231209
IGKV3D-20	1	0	0	0.001560756
IGKV5-2	1	0	0	0.043395231
IGKV6D-21	1	0	0	0.045917119
