# Supplementary material for: Statistical inference of a convergent antibody repertoire response to influenza vaccine
Source: Genome Med. 2016 Jun 3;8:60. doi: 10.1186/s13073-016-0314-z (PMC4891843; doi:10.1186/s13073-016-0314-z)
Supplement: Additional file 10: Table S8. — Results for individual gene test for convergence, PBMC data. (CSV 4 kb) [file 13073_2016_314_MOESM10_ESM.csv]

V Gene Heavy:
Gene Name	P Value	Obs. SGS	Mode Null Dstrb. SGS	Sum of Day 0 Freqs.
IGHV3-66	0.000251581	5	1	0.050563241
IGHV4-31	0.003914873	5	2	0.100853347
IGHV3-11	0.004549097	5	2	0.10609114
IGHV4-30-4	0.011493818	4	1	0.070466866
IGHV3-30-3	0.014200194	5	2	0.135811785
IGHV3-7	0.024121226	5	2	0.1615956
IGHV1-69	0.03734266	5	3	0.193341211
IGHV3-48	0.048306239	5	3	0.203231595
IGHV3-53	0.050399022	3	1	0.051515332
IGHV3-15	0.061248246	4	2	0.114010492
IGHV7-4-1	0.093827536	1	0	0.003782277
IGHV1-18	0.094725619	4	2	0.12676187
IGHV1-3	0.101547997	3	1	0.088506899
IGHV3-33	0.135490765	4	2	0.144914477
IGHV4-61	0.147786656	4	2	0.155266161
IGHV4-59	0.183349579	4	3	0.16668707
IGHV4-30-2	0.22079189	2	1	0.057381837
IGHV3-9	0.260203046	1	0	0.015357766
IGHV3-64	0.268476957	2	1	0.051860094
IGHV3-13	0.315618419	1	0	0.017856146
IGHV3-NL1	0.349337962	1	0	0.013910226
IGHV3-74	0.414338384	3	2	0.139650982
IGHV3-30	0.451373189	5	5	0.451786851
IGHV2-70	0.458817658	2	1	0.078050087
IGHV6-1	0.469171927	2	1	0.089560419
IGHV4-39	0.502989928	2	1	0.085209725
IGHV1-8	0.503165838	1	0	0.03000028
IGHV1-46	0.520423257	2	1	0.09035928
IGHV3-73	0.521347473	1	0	0.033169734
IGHV4-4	0.54955697	3	3	0.17140048
IGHV5-a	0.559596489	2	2	0.096888132
IGHV3-23	0.572372788	5	5	0.576493475
IGHV1-2	0.596181965	2	2	0.097816537
IGHV5-51	0.600806486	3	3	0.18772271
IGHV4-b	0.687438695	1	1	0.046965009
IGHV3-49	0.714431047	1	1	0.052857295
IGHV4-34	0.903232884	2	3	0.19836435
IGHV2-5	0.934212746	1	2	0.116701295
IGHV3-21	0.976137099	1	2	0.153669648
IGHV1-24	1	0	0	0.001409058
IGHV1-45	1	0	0	0.00243308
IGHV1-58	1	0	0	0.001459399
IGHV1-c	1	0	0	0
IGHV1-f	1	0	0	0.01982136
IGHV1/OR15-1	1	0	2	0.140906613
IGHV1/OR15-5	1	0	0	0.000779751
IGHV1/OR15-9	1	0	0	0.000729699
IGHV1/OR21-1	1	0	0	0
IGHV2-26	1	0	0	0
IGHV2/OR16-5	1	0	0	0
IGHV3-16	1	0	0	0.00551717
IGHV3-20	1	0	0	0.023619189
IGHV3-35	1	0	0	0
IGHV3-38	1	0	0	0
IGHV3-43	1	0	0	0.017855114
IGHV3-72	1	0	0	0.041289352
IGHV3-d	1	0	0	0
IGHV3/OR15-7	1	0	0	0
IGHV3/OR16-10	1	0	0	0.000586432
IGHV3/OR16-13	1	0	0	0.000833377
IGHV3/OR16-8	1	0	0	0
IGHV3/OR16-9	1	0	0	0.000734663
IGHV4-28	1	0	0	0.015017496
IGHV4/OR15-8	1	0	0	0.000576526
IGHV7-81	1	0	0	0
V Gene Lambda:
Gene Name	P Value	Obs. SGS	Mode Null Dstrb. SGS	Sum of Day 0 Freqs.
IGLV3-25	0.04366482	3	1	0.163354008
IGLV1-36	0.051617856	3	1	0.144754155
IGLV3-1	0.085500439	4	2	0.353344127
IGLV1-44	0.090787864	4	2	0.355818117
IGLV1-40	0.100554973	4	2	0.363995039
IGLV3-9	0.112492739	2	0	0.084269312
IGLV3-21	0.124115705	4	2	0.410156375
IGLV10-54	0.171302547	1	0	0.028825352
IGLV1-51	0.216088097	1	0	0.030969524
IGLV5-45	0.24062499	1	0	0.033810924
IGLV2-8	0.363110104	2	1	0.183809593
IGLV1-41	0.380222907	2	1	0.18780328
IGLV2-23	0.51305539	1	0	0.099100404
IGLV7-46	0.554699019	1	0	0.104123027
IGLV3-10	0.591187901	1	1	0.124638621
IGLV2-11	0.861800616	2	3	0.488359042
IGLV2-14	0.975102877	3	5	1.200486388
IGLV1-47	1	0	0	0.000896062
IGLV1-50	1	0	0	0
IGLV2-18	1	0	0	0.068681091
IGLV3-12	1	0	0	0.007823093
IGLV3-19	1	0	2	0.27138415
IGLV3-22	1	0	0	0
IGLV3-27	1	0	0	0.004697493
IGLV4-60	1	0	0	0.043842581
IGLV4-69	1	0	1	0.126057273
IGLV5-37	1	0	0	0.001366852
IGLV5-39	1	0	0	0.00682596
IGLV5-52	1	0	0	0.012544991
IGLV6-57	1	0	0	0
IGLV8-61	1	0	0	0.080531701
IGLV9-49	1	0	0	0.017731467
V Gene Kappa:
Gene Name	P Value	Obs. SGS	Mode Null Dstrb. SGS	Sum of Day 0 Freqs.
IGKV3-NL1	0.000602192	5	1	0.106732665
IGKV1-27	0.002469061	5	1	0.123612912
IGKV1D-8	0.003871139	4	1	0.079222172
IGKV1-33	0.004737892	5	2	0.136363776
IGKV2D-30	0.010188546	5	2	0.172024338
IGKV3-7	0.011941414	5	2	0.165665263
IGKV1-9	0.020614666	4	1	0.098349875
IGKV3/OR2-268	0.051510569	1	0	0.003322073
IGKV3-11	0.064391401	5	3	0.297868445
IGKV2-24	0.072481857	3	1	0.093240586
IGKV3D-15	0.113844135	5	3	0.323140504
IGKV1D-39	0.197156043	4	3	0.280669642
IGKV1-6	0.236582542	3	2	0.145712714
IGKV2D-28	0.2678563	3	2	0.145553391
IGKV1-12	0.310674136	3	2	0.160203591
IGKV1-13	0.327551549	3	2	0.159036946
IGKV3-NL4	0.466714974	1	0	0.037143259
IGKV1-16	0.499567937	1	0	0.038305889
IGKV1D-17	0.531876029	1	0	0.045685408
IGKV4-1	0.554223744	4	4	0.427507871
IGKV1D-16	0.6153792	1	1	0.060613852
IGKV3-20	0.647989389	5	5	0.767294105
IGKV1-5	0.679097293	5	5	0.780493456
IGKV2-29	0.724815743	1	1	0.078838277
IGKV1-17	1	0	0	0.011994705
IGKV1-37	1	0	0	0.003980784
IGKV1-39	1	0	0	0.003210772
IGKV1-8	1	0	0	0.008827602
IGKV1-NL1	1	0	0	0.015339805
IGKV1/OR2-0	1	0	0	0.021571829
IGKV1/OR2-108	1	0	0	0
IGKV1D-12	1	0	0	0.031598462
IGKV1D-13	1	0	0	0.002176773
IGKV1D-37	1	0	0	0
IGKV1D-43	1	0	0	0
IGKV2-28	1	0	0	0
IGKV2-30	1	0	0	0.007084391
IGKV2-40	1	0	0	0.020645298
IGKV2D-26	1	0	0	0.000415106
IGKV2D-29	1	0	0	0.023867691
IGKV3-15	1	0	0	0.000870709
IGKV3-NL2	1	0	0	0.00914569
IGKV3-NL3	1	0	0	0.001954701
IGKV3D-11	1	0	0	0.008253621
IGKV3D-20	1	0	0	0.002154255
IGKV5-2	1	0	1	0.058741653
IGKV6D-21	1	0	0	0.041565144
